# Supplementary material for: The First Whole Genome Sequence and Methylation Profile of Gerronema lapidescens QL01
Source: J Fungi (Basel). 2025 Sep 1;11(9):647. doi: 10.3390/jof11090647 (PMC12470499; doi:10.3390/jof11090647)
Supplement: Supplementary file 1 [file jof-11-00647-s001.zip]

Archive with 3 entries (3 files):
- Dataset 1.xls
- methylation statistics.py
- Supplemental Material.pdf
