# Supplementary material for: The First Whole Genome Sequence and Methylation Profile of Gerronema lapidescens QL01
Source: J Fungi (Basel). 2025 Sep 1;11(9):647. doi: 10.3390/jof11090647 (PMC12470499; doi:10.3390/jof11090647)
Supplement: Supplementary file 1 [file jof-11-00647-s001.zip › Dataset 1.xls]

## Sheet: Cyclocybe aegerita AAE3
CAA7260495.1	AA1_1(33-336)
CAA7260498.1	AA1_1(33-336)
CAA7264093.1	AA1_1(33-336)
CAA7264101.1	AA1_1(33-336)
CAA7265189.1	AA1_1(34-336)
CAA7264102.1	AA1_1(34-337)
CAA7270047.1	AA1_1(34-337)
CAA7263068.1	AA1_1(35-338)
CAA7264110.1	AA1_1(35-338)
CAA7264095.1	AA1_1(37-340)
CAA7270551.1	AA1_1(38-157)
CAA7270037.1	AA1_1(38-349)
CAA7261127.1	AA1_1(40-340)
CAA7269328.1	AA1_2(41-401)
CAA7270797.1	AA12(33-434)
CAA7263001.1	AA12(33-436)
CAA7260964.1	AA14(153-421)
CAA7267535.1	AA14(19-284)
CAA7260299.1	AA14(25-301)
CAA7263825.1	AA16(105-244)
CAA7260719.1	AA2(106-355)
CAA7264026.1	AA2(44-298)
CAA7266106.1	AA2(44-298)
CAA7259209.1	AA2(45-298)
CAA7268285.1	AA2(45-298)
CAA7271521.1	AA2(55-264)
CAA7266750.1	AA2(67-219)
CAA7262709.1	AA3_2(13-590)
CAA7270590.1	AA3_2(32-605)
CAA7257392.1	AA3_2(33-582)
CAA7266121.1	AA3_2(36-602)
CAA7264298.1	AA3_2(36-613)
CAA7269422.1	AA3_2(37-235)
CAA7269421.1	AA3_2(37-578)
CAA7257390.1	AA3_2(38-595)
CAA7269318.1	AA3_2(38-614)
CAA7268219.1	AA3_2(38-646)
CAA7263638.1	AA3_2(40-607)
CAA7270742.1	AA3_2(42-603)
CAA7269323.1	AA3_2(44-574)
CAA7261241.1	AA3_2(44-620)
CAA7265020.1	AA3_2(44-620)
CAA7266375.1	AA3_2(47-624)
CAA7264104.1	AA3_2(57-609)
CAA7268208.1	AA3_2(63-670)
CAA7269948.1	AA3_2(63-670)
CAA7266838.1	AA3_2(73-642)
CAA7263044.1	AA3_2(83-697)
CAA7266836.1	AA3_2(88-652)
CAA7264498.1	AA3_3(5-624)
CAA7269593.1	AA3_3(78-673)
CAA7269592.1	AA3_3(9-600)
CAA7271301.1	AA4(20-238)
CAA7271472.1	AA5_1(200-739)
CAA7271300.1	AA5_1(22-559)
CAA7259422.1	AA5_1(22-621)
CAA7259421.1	AA5_1(24-622)
CAA7261864.1	AA5_1(38-592)
CAA7268622.1	AA6(71-266)
CAA7259412.1	AA7(130-543)
CAA7268633.1	AA7(131-334)
CAA7259413.1	AA7(133-546)
CAA7263534.1	AA7(133-556)
CAA7271094.1	AA7(134-559)
CAA7268872.1	AA7(134-576)
CAA7268634.1	AA7(135-561)
CAA7271039.1	AA7(136-563)
CAA7271299.1	AA7(143-339)
CAA7265471.1	AA7(143-561)
CAA7265841.1	AA7(147-575)
CAA7268663.1	AA7(161-350)
CAA7261874.1	AA7(20-248)
CAA7266217.1	AA7(31-256)
CAA7262613.1	AA7(34-210)
CAA7269963.1	AA7(34-260)
CAA7263467.1	AA7(46-492)
CAA7263466.1	AA7(51-274)
CAA7266220.1	AA7(54-489)
CAA7268760.1	AA7(60-286)
CAA7261278.1	AA7(70-270)
CAA7271051.1	AA7(72-245)
CAA7267894.1	AA7(72-268)
CAA7261881.1	AA7(73-356)
CAA7257492.1	AA7(81-288)
CAA7260271.1	AA7(83-513)
CAA7270055.1	AA7(97-270)
CAA7262555.1	AA8(23-201)+AA3_1(217-764)
CAA7262734.1	AA8(25-205)+AA12(237-633)
CAA7262731.1	AA8(26-206)+AA12(238-635)
CAA7259330.1	AA9(11-236)
CAA7261663.1	AA9(13-223)
CAA7261272.1	AA9(5-214)
CAA7259334.1	AA9(5-222)
CAA7263966.1	AA9(6-202)
CAA7267186.1	AA9(6-212)
CAA7269966.1	AA9(6-213)
CAA7261477.1	AA9(6-225)
CAA7267275.1	AA9(7-218)
CAA7263650.1	AA9(7-221)
CAA7268599.1	AA9(7-229)
CAA7263648.1	AA9(8-224)
CAA7269442.1	AA9(8-224)
CAA7261476.1	AA9(8-225)
CAA7266770.1	AA9(9-199)
CAA7263969.1	AA9(9-201)
CAA7268895.1	AA9(9-202)
CAA7261478.1	AA9(9-227)
CAA7263309.1	AA9(9-230)
CAA7265680.1	AA9(9-236)
CAA7257348.1	CBM1(23-50)+CE15(120-440)
CAA7267720.1	CBM1(24-51)+GH10(90-382)
CAA7270052.1	CBM1(25-52)+CE15(115-438)
CAA7265363.1	CBM1(25-52)+GH10(104-407)
CAA7268904.1	CBM13(173-265)
CAA7268902.1	CBM13(177-305)
CAA7260702.1	CBM13(182-310)
CAA7262364.1	CBM13(188-309)
CAA7268896.1	CBM13(190-319)
CAA7268898.1	CBM13(193-315)
CAA7269993.1	CBM13(201-318)
CAA7267518.1	CBM13(37-159)
CAA7263867.1	CBM13(41-162)
CAA7264257.1	CBM13(505-626)
CAA7260908.1	CBM21(575-695)
CAA7265144.1	CE1(107-318)
CAA7268010.1	CE1(35-286)
CAA7260746.1	CE1(37-237)
CAA7261836.1	CE1(39-223)
CAA7265409.1	CE12(10-188)
CAA7265900.1	CE12(21-231)
CAA7262811.1	CE12(21-232)
CAA7267025.1	CE12(35-228)
CAA7260574.1	CE15(49-251)
CAA7260162.1	CE16(129-356)
CAA7271642.1	CE16(20-273)
CAA7262671.1	CE16(36-300)
CAA7259752.1	CE16(4-109)
CAA7271332.1	CE16(53-325)
CAA7263438.1	CE16(65-321)
CAA7260315.1	CE16(92-349)
CAA7263353.1	CE17(195-356)
CAA7261999.1	CE2(127-329)
CAA7264451.1	CE4(135-255)
CAA7258751.1	CE4(200-309)
CAA7260499.1	CE4(218-339)
CAA7269487.1	CE4(31-147)
CAA7269509.1	CE4(36-155)
CAA7264881.1	CE4(36-158)
CAA7260904.1	CE4(37-154)
CAA7269500.1	CE4(40-163)
CAA7265224.1	CE4(46-151)
CAA7265485.1	CE8(36-313)
CAA7260561.1	CE9(10-270)+CE9(342-486)
CAA7270536.1	GH1(123-593)
CAA7270070.1	GH1(137-614)
CAA7271280.1	GH1(16-252)
CAA7263396.1	GH1(7-472)
CAA7268393.1	GH1(7-478)
CAA7269596.1	GH10(166-354)
CAA7265361.1	GH10(172-351)
CAA7269601.1	GH10(177-369)
CAA7265360.1	GH10(188-364)
CAA7269595.1	GH10(29-334)
CAA7269804.1	GH10(45-325)
CAA7268314.1	GH105(125-315)
CAA7260265.1	GH105(128-371)
CAA7263839.1	GH105(141-349)
CAA7268296.1	GH105(176-391)
CAA7259540.1	GH105(47-365)
CAA7262311.1	GH105(71-349)
CAA7259546.1	GH109(41-199)
CAA7262063.1	GH115(34-674)
CAA7260891.1	GH12(108-257)
CAA7259511.1	GH125(111-520)
CAA7269913.1	GH127(314-538)
CAA7259519.1	GH128(139-356)
CAA7268179.1	GH128(171-387)
CAA7265847.1	GH128(45-257)
CAA7261406.1	GH128(48-255)
CAA7260655.1	GH128(59-281)
CAA7266390.1	GH13_1(102-411)
CAA7270175.1	GH13_1(60-365)
CAA7271667.1	GH13_22(99-499)+GH13_22(1145-1611)
CAA7267401.1	GH13_25(1128-1582)
CAA7263967.1	GH13_32(89-357)+CBM20(517-604)
CAA7269704.1	GH13_40(34-395)
CAA7267009.1	GH13_5(61-403)
CAA7260057.1	GH13_8(231-524)
CAA7271330.1	GH131(21-252)
CAA7261556.1	GH131(29-308)
CAA7266100.1	GH15(336-711)
CAA7262982.1	GH15(46-448)+CBM20(479-563)
CAA7262967.1	GH15(95-495)+CBM20(528-613)
CAA7266146.1	GH152(112-342)
CAA7266147.1	GH152(25-255)
CAA7268640.1	GH154(17-366)
CAA7257296.1	GH16_1(103-329)
CAA7268897.1	GH16_1(112-344)
CAA7263878.1	GH16_1(115-348)
CAA7267292.1	GH16_1(1-191)
CAA7265327.1	GH16_1(124-357)
CAA7268521.1	GH16_1(127-306)
CAA7259416.1	GH16_1(129-362)
CAA7259977.1	GH16_1(162-405)
CAA7265334.1	GH16_1(184-394)
CAA7267198.1	GH16_1(66-294)
CAA7265779.1	GH16_1(7-131)
CAA7263870.1	GH16_1(92-325)
CAA7264276.1	GH16_19(178-349)
CAA7269992.1	GH16_2(142-488)
CAA7263155.1	GH16_2(170-519)
CAA7262719.1	GH16_2(181-534)
CAA7267200.1	GH16_2(185-538)
CAA7260065.1	GH16_2(186-536)
CAA7258630.1	GH16_2(205-556)
CAA7261952.1	GH16_2(246-592)
CAA7261393.1	GH16_2(252-591)
CAA7262695.1	GH16_2(273-626)
CAA7270511.1	GH16_2(416-792)
CAA7262701.1	GH16_2(82-326)
CAA7260642.1	GH16_23(87-282)
CAA7271076.1	GH16_4(198-537)
CAA7264547.1	GH16_4(335-686)
CAA7259638.1	GH17(125-392)
CAA7266970.1	GH17(242-513)
CAA7259874.1	GH18(119-474)
CAA7262541.1	GH18(13-231)
CAA7260882.1	GH18(14-386)
CAA7262246.1	GH18(154-550)
CAA7262225.1	GH18(159-552)
CAA7268385.1	GH18(172-558)
CAA7267673.1	GH18(207-548)
CAA7261940.1	GH18(208-545)
CAA7258783.1	GH18(26-273)
CAA7265567.1	GH18(33-339)
CAA7260106.1	GH18(3-345)
CAA7261830.1	GH18(44-403)
CAA7262557.1	GH18(62-414)
CAA7263156.1	GH18(6-350)
CAA7258784.1	GH18(65-340)
CAA7268344.1	GH18(67-401)
CAA7268345.1	GH18(69-435)
CAA7268343.1	GH18(70-324)
CAA7259722.1	GH2(26-733)
CAA7266101.1	GH2(47-712)
CAA7261525.1	GH20(2-180)
CAA7261537.1	GH20(221-558)
CAA7266061.1	GH24(108-249)
CAA7266062.1	GH24(113-252)
CAA7260623.1	GH24(177-314)
CAA7266089.1	GH24(69-210)
CAA7264305.1	GH25(204-388)
CAA7268256.1	GH27(128-383)
CAA7262876.1	GH27(136-379)
CAA7268254.1	GH27(245-500)
CAA7265052.1	GH28(49-338)
CAA7260520.1	GH28(54-385)
CAA7268813.1	GH28(676-976)
CAA7262631.1	GH28(76-353)
CAA7265302.1	GH3(131-339)
CAA7268703.1	GH3(132-356)
CAA7266631.1	GH3(134-339)
CAA7270033.1	GH3(145-346)
CAA7264064.1	GH3(154-355)
CAA7262715.1	GH3(156-357)
CAA7264066.1	GH3(158-360)
CAA7264065.1	GH3(192-394)
CAA7262718.1	GH3(193-394)
CAA7260099.1	GH3(36-247)
CAA7270155.1	GH3(37-249)
CAA7261047.1	GH3(46-260)
CAA7262571.1	GH3(72-301)
CAA7259501.1	GH3(73-324)
CAA7262653.1	GH30_3(167-376)
CAA7270553.1	GH30_3(56-438)
CAA7265331.1	GH30_7(20-453)
CAA7261038.1	GH31(257-770)
CAA7267659.1	GH31(266-700)
CAA7262383.1	GH31(336-737)
CAA7263665.1	GH31(336-886)
CAA7260493.1	GH31(365-819)
CAA7265488.1	GH35(133-458)
CAA7265162.1	GH35(42-375)
CAA7259499.1	GH35(54-377)
CAA7266867.1	GH37(150-721)
CAA7261546.1	GH37(87-530)
CAA7262329.1	GH38(291-549)
CAA7260874.1	GH43_14(23-315)+CBM91(382-575)
CAA7261215.1	GH43_23(86-286)
CAA7259984.1	GH43_24(43-281)
CAA7260619.1	GH43_5(34-311)
CAA7271499.1	GH44(326-757)
CAA7270213.1	GH47(120-568)
CAA7264898.1	GH47(604-1078)
CAA7259685.1	GH47(88-521)
CAA7266318.1	GH47(93-571)
CAA7263605.1	GH47(99-574)
CAA7257417.1	GH5_11(32-369)
CAA7260938.1	GH5_12(753-1221)
CAA7263297.1	GH5_12(78-593)
CAA7265173.1	GH5_15(78-245)
CAA7269429.1	GH5_22(52-345)
CAA7270937.1	GH5_22(67-363)
CAA7271705.1	GH5_30(68-508)
CAA7267858.1	GH5_5(22-330)
CAA7267109.1	GH5_5(99-377)
CAA7265374.1	GH5_50(211-473)
CAA7270598.1	GH5_50(92-384)
CAA7263174.1	GH5_7(124-403)
CAA7266518.1	GH5_7(60-372)
CAA7266842.1	GH5_9(147-461)
CAA7264788.1	GH5_9(166-472)
CAA7271152.1	GH5_9(218-523)
CAA7262821.1	GH5_9(235-527)
CAA7260371.1	GH5_9(260-565)
CAA7267896.1	GH5_9(334-640)
CAA7264787.1	GH5_9(79-385)
CAA7264786.1	GH5_9(85-393)
CAA7268506.1	GH51(197-643)
CAA7268528.1	GH51(205-647)
CAA7267295.1	GH53(23-345)
CAA7270475.1	GH55(40-637)
CAA7267897.1	GH55(54-455)
CAA7270494.1	GH55(610-1358)
CAA7271586.1	GH6(110-406)
CAA7261002.1	GH6(140-417)
CAA7266323.1	GH6(52-356)
CAA7267310.1	GH6(65-338)
CAA7268878.1	GH62(24-307)
CAA7268624.1	GH62(81-364)
CAA7265444.1	GH63(589-797)
CAA7260592.1	GH63(595-1052)
CAA7271265.1	GH7(116-375)
CAA7263710.1	GH7(20-453)
CAA7262333.1	GH7(21-313)
CAA7270043.1	GH7(21-455)
CAA7270081.1	GH7(21-455)
CAA7271268.1	GH7(21-455)
CAA7263714.1	GH7(21-455)+CBM1(480-508)
CAA7270082.1	GH7(22-455)
CAA7270084.1	GH7(40-473)
CAA7270083.1	GH7(94-433)
CAA7260403.1	GH71(103-501)
CAA7261571.1	GH71(149-322)+GH71(409-604)
CAA7261980.1	GH71(4-357)
CAA7261978.1	GH71(65-428)
CAA7259990.1	GH72(23-341)
CAA7266614.1	GH74(79-188)
CAA7263178.1	GH76(63-366)
CAA7264017.1	GH78(3-376)
CAA7261993.1	GH79(106-524)
CAA7262798.1	GH79(112-499)
CAA7261992.1	GH79(147-557)
CAA7267056.1	GH79(400-640)
CAA7265679.1	GH79(42-437)
CAA7260045.1	GH79(42-510)
CAA7267123.1	GH79(44-347)
CAA7262323.1	GH79(89-520)
CAA7269656.1	GH85(130-475)
CAA7265376.1	GH88(66-389)
CAA7259909.1	GH9(47-499)
CAA7261861.1	GH92(275-740)
CAA7263424.1	GH92(311-732)
CAA7268701.1	GH92(355-822)
CAA7260894.1	GT1(217-535)
CAA7270416.1	GT1(236-560)
CAA7259988.1	GT1(915-1332)
CAA7265492.1	GT15(54-220)
CAA7263914.1	GT15(68-338)
CAA7271687.1	GT15(76-346)
CAA7264528.1	GT15(78-347)
CAA7271689.1	GT15(94-364)
CAA7259036.1	GT17(70-225)
CAA7263376.1	GT2(1238-1745)
CAA7259410.1	GT2(1243-1750)
CAA7265128.1	GT2(134-314)
CAA7265138.1	GT2(142-322)
CAA7262411.1	GT2(161-254)
CAA7264741.1	GT2(171-330)
CAA7263633.1	GT2(183-350)
CAA7259260.1	GT2(188-672)
CAA7259726.1	GT2(207-378)
CAA7263632.1	GT2(210-377)
CAA7266051.1	GT2(282-444)
CAA7261768.1	GT2(383-546)
CAA7260481.1	GT2(403-568)
CAA7264548.1	GT2(503-717)
CAA7260784.1	GT2(52-284)
CAA7271075.1	GT2(572-786)
CAA7265880.1	GT2(662-1184)
CAA7266315.1	GT2(86-265)
CAA7261208.1	GT20(101-573)
CAA7264029.1	GT20(198-681)
CAA7267085.1	GT20(208-513)
CAA7268020.1	GT21(66-325)
CAA7269473.1	GT22(31-429)
CAA7271512.1	GT22(6-163)
CAA7264861.1	GT22(80-554)
CAA7261129.1	GT24(1266-1513)
CAA7267312.1	GT25(53-302)
CAA7266325.1	GT25(53-319)
CAA7265384.1	GT28(5-136)
CAA7269365.1	GT3(345-987)
CAA7259861.1	GT32(472-551)
CAA7271421.1	GT33(1-473)
CAA7263964.1	GT35(145-863)
CAA7271132.1	GT39(132-370)
CAA7269184.1	GT39(79-319)
CAA7260889.1	GT4(225-412)
CAA7270260.1	GT4(281-423)
CAA7261541.1	GT4(307-472)
CAA7265431.1	GT4(495-669)
CAA7271710.1	GT48(743-1512)
CAA7266148.1	GT48(762-1534)
CAA7259022.1	GT49(199-482)
CAA7270924.1	GT50(180-450)
CAA7261601.1	GT57(321-592)
CAA7259655.1	GT57(50-230)
CAA7265372.1	GT58(82-440)
CAA7258734.1	GT59(1-387)
CAA7265223.1	GT66(25-710)
CAA7263354.1	GT69(143-381)
CAA7269378.1	GT69(461-686)
CAA7266558.1	GT8(104-275)
CAA7270981.1	GT8(111-278)
CAA7262410.1	GT8(313-429)
CAA7265924.1	GT8(6-228)
CAA7268247.1	GT8(98-338)
CAA7263370.1	GT90(324-630)
CAA7269158.1	PL1_7(118-292)
CAA7269160.1	PL1_7(73-252)
CAA7260900.1	PL14(125-297)
CAA7260917.1	PL14_4(148-369)
CAA7263057.1	PL14_4(74-293)
CAA7263146.1	PL14_5(97-306)
CAA7268613.1	PL26(16-893)
CAA7265558.1	PL3_2(35-225)
CAA7268022.1	PL35(519-702)
CAA7266585.1	PL38(244-493)
CAA7263300.1	PL38(69-363)
CAA7261388.1	PL4_1(16-455)
CAA7268444.1	PL4_1(20-515)
CAA7262872.1	PL42(45-329)
CAA7266469.1	PL8(386-630)
CAA7266471.1	PL8(465-708)
CAA7266470.1	PL8_4(463-702)
CAA7270088.1	PL9_3(20-381)

## Sheet: Hypsizygus marmoreus51987-8
RDB26960.1	AA1_1(30-334)
RDB19013.1	AA1_1(32-338)
RDB27748.1	AA1_1(332-636)
RDB24332.1	AA1_1(33-324)
RDB27353.1	AA1_1(33-336)
RDB27655.1	AA1_1(33-336)
RDB27743.1	AA1_1(33-336)
RDB27761.1	AA1_1(33-336)
RDB27747.1	AA1_1(33-337)
RDB26212.1	AA1_1(33-338)
RDB27657.1	AA1_1(36-336)
RDB27658.1	AA1_1(36-336)
RDB27686.1	AA1_1(36-351)
RDB20255.1	AA1_1(41-353)
RDB26311.1	AA1_1(41-353)
RDB20793.1	AA1_1(43-346)
RDB27756.1	AA1_1(44-340)
RDB20792.1	AA1_1(45-350)
RDB27744.1	AA1_1(80-384)
RDB30495.1	AA1_2(41-398)
RDB18555.1	AA12(29-449)
RDB18470.1	AA12(69-489)
RDB19405.1	AA14(18-286)
RDB17711.1	AA14(19-285)
RDB14866.1	AA14(23-295)
RDB22383.1	AA16(21-188)
RDB16907.1	AA2(100-351)
RDB18166.1	AA2(39-298)
RDB18165.1	AA2(41-303)
RDB27077.1	AA2(52-275)
RDB21102.1	AA2(64-243)
RDB25101.1	AA2(78-316)
RDB26778.1	AA3_1(18-555)
RDB15490.1	AA3_2(12-596)
RDB23639.1	AA3_2(12-600)
RDB23961.1	AA3_2(12-602)
RDB20671.1	AA3_2(21-572)
RDB23531.1	AA3_2(218-780)
RDB17746.1	AA3_2(31-590)
RDB16510.1	AA3_2(33-493)
RDB26743.1	AA3_2(33-589)
RDB23411.1	AA3_2(33-593)
RDB25991.1	AA3_2(33-593)
RDB26725.1	AA3_2(34-589)
RDB26641.1	AA3_2(34-593)
RDB26652.1	AA3_2(34-593)
RDB27619.1	AA3_2(34-594)
RDB27672.1	AA3_2(34-596)
RDB17745.1	AA3_2(34-615)
RDB17146.1	AA3_2(35-593)
RDB19313.1	AA3_2(35-593)
RDB15489.1	AA3_2(35-598)
RDB28025.1	AA3_2(35-625)
RDB16258.1	AA3_2(36-586)
RDB21189.1	AA3_2(36-591)
RDB27758.1	AA3_2(36-592)
RDB18616.1	AA3_2(36-595)
RDB27735.1	AA3_2(36-635)
RDB14775.1	AA3_2(37-597)
RDB23846.1	AA3_2(37-616)
RDB24290.1	AA3_2(38-628)
RDB17144.1	AA3_2(39-599)
RDB29937.1	AA3_2(39-606)
RDB26673.1	AA3_2(41-603)
RDB16792.1	AA3_2(41-639)
RDB27707.1	AA3_2(41-639)
RDB18458.1	AA3_2(41-642)
RDB25944.1	AA3_2(42-629)
RDB27629.1	AA3_2(42-639)
RDB27705.1	AA3_2(42-639)
RDB17150.1	AA3_2(44-603)
RDB27684.1	AA3_2(46-632)
RDB18646.1	AA3_2(473-1012)
RDB27685.1	AA3_2(51-631)
RDB20297.1	AA3_2(5-581)
RDB26168.1	AA3_2(69-639)
RDB21821.1	AA3_3(5-625)
RDB25919.1	AA3_3(7-601)
RDB28695.1	AA4(75-300)
RDB22030.1	AA5(509-1030)
RDB26217.1	AA5_1(18-615)
RDB22279.1	AA5_1(196-745)
RDB29806.1	AA5_1(22-620)
RDB16682.1	AA5_1(35-590)
RDB18431.1	AA6(55-249)
RDB14906.1	AA7(128-323)
RDB23754.1	AA7(129-547)
RDB30391.1	AA7(132-336)
RDB27372.1	AA7(137-343)
RDB18318.1	AA7(28-459)
RDB18319.1	AA7(30-461)
RDB30225.1	AA7(30-461)
RDB16274.1	AA7(50-493)
RDB26962.1	AA7(61-268)
RDB16602.1	AA7(64-271)
RDB21563.1	AA7(70-264)
RDB26772.1	AA8(23-202)+AA3_1(220-765)
RDB26844.1	AA8(52-225)+AA3_1(249-794)
RDB25180.1	AA9(10-212)
RDB26589.1	AA9(12-220)
RDB18186.1	AA9(20-246)
RDB21870.1	AA9(23-239)
RDB17175.1	AA9(25-143)
RDB19801.1	AA9(6-220)
RDB18102.1	AA9(7-202)
RDB28102.1	AA9(7-213)
RDB28103.1	AA9(7-214)
RDB17907.1	AA9(7-215)
RDB23534.1	AA9(7-217)
RDB27904.1	AA9(7-220)
RDB20047.1	AA9(7-222)
RDB27326.1	AA9(7-226)
RDB18323.1	AA9(8-202)
RDB16648.1	AA9(8-203)
RDB30012.1	AA9(8-218)
RDB29253.1	AA9(8-225)
RDB17866.1	AA9(8-228)
RDB20290.1	AA9(8-229)
RDB18189.1	AA9(9-202)
RDB17867.1	AA9(9-223)
RDB17363.1	AA9(9-248)
RDB30367.1	CBM1(23-50)+CE15(111-433)
RDB26301.1	CBM13(179-297)
RDB27209.1	CBM13(179-305)
RDB27190.1	CBM13(183-305)
RDB19188.1	CBM13(185-307)
RDB27192.1	CBM13(187-311)
RDB27198.1	CBM13(188-312)
RDB27204.1	CBM13(191-315)
RDB27191.1	CBM13(197-322)
RDB24260.1	CBM21(318-419)
RDB18187.1	CBM67(160-317)+CBM67(338-494)+CBM67(505-674)+GH78(699-1214)
RDB28865.1	CE1(34-286)
RDB25220.1	CE1(40-197)
RDB25595.1	CE12(25-223)
RDB29027.1	CE12(72-283)
RDB26788.1	CE15(106-427)
RDB21445.1	CE16(20-271)
RDB16230.1	CE16(266-514)
RDB29885.1	CE16(36-299)
RDB18088.1	CE16(41-293)
RDB20673.1	CE16(87-363)
RDB17322.1	CE17(146-303)
RDB22526.1	CE4(144-258)
RDB21727.1	CE4(146-261)
RDB29322.1	CE4(237-349)
RDB28405.1	CE4(34-153)
RDB28531.1	CE4(40-160)
RDB28972.1	CE4(99-213)
RDB14804.1	CE8(31-280)
RDB14828.1	CE8(42-324)
RDB16013.1	CE8(54-383)
RDB25489.1	CE9(11-271)+CE9(374-518)
RDB25895.1	GH1(129-583)
RDB27621.1	GH1(6-468)
RDB17253.1	GH1(7-472)
RDB25917.1	GH10(123-277)
RDB24093.1	GH10(78-389)
RDB25915.1	GH10(84-202)+GH10(266-397)
RDB25725.1	GH10(87-291)
RDB24215.1	GH10(91-392)
RDB22323.1	GH105(117-346)
RDB18363.1	GH105(121-380)
RDB20479.1	GH105(133-346)
RDB16933.1	GH105(46-388)
RDB22837.1	GH105(47-366)
RDB26636.1	GH105(47-392)
RDB18396.1	GH105(506-708)
RDB26662.1	GH105(84-286)
RDB16322.1	GH109(12-172)
RDB22465.1	GH109(30-189)
RDB23953.1	GH109(43-179)
RDB23614.1	GH109(5-166)
RDB17758.1	GH115(34-672)
RDB26664.1	GH12(104-259)
RDB30199.1	GH12(97-248)
RDB23260.1	GH125(115-524)
RDB25845.1	GH128(138-355)
RDB22777.1	GH128(146-365)
RDB14754.1	GH128(147-359)
RDB16884.1	GH128(3-217)
RDB28679.1	GH128(43-255)
RDB21011.1	GH13_1(57-362)
RDB27294.1	GH13_1(60-370)
RDB21071.1	GH13_22(99-498)+GH13_22(1151-1617)
RDB20804.1	GH13_25(1124-1578)
RDB27268.1	GH13_32(67-334)+CBM20(494-580)
RDB27402.1	GH13_40(33-416)
RDB26138.1	GH13_5(61-391)
RDB20124.1	GH13_8(231-524)
RDB18011.1	GH131(22-129)+GH131(144-270)
RDB23053.1	GH131(25-314)
RDB26833.1	GH135(29-231)
RDB26835.1	GH135(29-262)
RDB19709.1	GH146(265-534)
RDB14710.1	GH15(115-526)+CBM20(557-642)
RDB24439.1	GH15(318-507)+GH15(522-711)
RDB25170.1	GH15(44-449)+CBM20(484-569)
RDB28315.1	GH152(25-255)
RDB28316.1	GH152(54-265)
RDB22819.1	GH154(17-366)
RDB15927.1	GH16(39-253)
RDB28968.1	GH16_1(113-346)
RDB28980.1	GH16_1(174-413)
RDB16836.1	GH16_1(53-289)
RDB27908.1	GH16_1(54-286)
RDB16079.1	GH16_1(59-273)
RDB18969.1	GH16_1(61-295)
RDB20074.1	GH16_1(65-298)
RDB29092.1	GH16_1(67-309)
RDB18914.1	GH16_1(75-285)
RDB23666.1	GH16_1(87-314)
RDB23664.1	GH16_1(87-316)
RDB23668.1	GH16_1(88-316)
RDB30541.1	GH16_10(44-244)
RDB29724.1	GH16_19(109-278)
RDB23746.1	GH16_19(92-249)
RDB16789.1	GH16_2(170-520)
RDB17777.1	GH16_2(181-535)
RDB28835.1	GH16_2(207-557)
RDB19924.1	GH16_2(236-607)
RDB17955.1	GH16_2(240-579)
RDB14975.1	GH16_2(343-720)
RDB17495.1	GH16_23(87-257)
RDB22986.1	GH16_4(172-510)
RDB21792.1	GH16_4(263-617)
RDB26852.1	GH16_4(464-751)
RDB22231.1	GH162(31-535)
RDB20132.1	GH17(103-373)
RDB25536.1	GH17(164-283)
RDB25942.1	GH17(185-457)
RDB22277.1	GH17(53-282)
RDB22591.1	GH18(102-462)
RDB25300.1	GH18(113-467)
RDB24966.1	GH18(113-468)
RDB17716.1	GH18(153-564)
RDB17715.1	GH18(154-521)
RDB29076.1	GH18(26-320)
RDB20192.1	GH18(30-400)
RDB21041.1	GH18(31-407)
RDB15744.1	GH18(34-300)
RDB30996.1	GH18(36-277)
RDB28431.1	GH18(36-303)
RDB25319.1	GH18(38-405)
RDB20908.1	GH18(53-309)
RDB27555.1	GH18(54-420)
RDB16950.1	GH18(65-411)
RDB26659.1	GH18(690-1003)
RDB26841.1	GH18(73-421)
RDB19169.1	GH18(742-1055)
RDB15802.1	GH18(77-324)
RDB20822.1	GH18(87-301)
RDB15256.1	GH2(293-1053)
RDB22567.1	GH2(4-699)
RDB15586.1	GH2(75-799)
RDB19005.1	GH20(165-505)
RDB14630.1	GH20(170-507)
RDB16893.1	GH24(253-395)
RDB29714.1	GH25(32-216)
RDB14862.1	GH27(131-373)
RDB30644.1	GH27(140-383)
RDB30642.1	GH27(239-494)
RDB24227.1	GH28(169-490)
RDB17876.1	GH28(171-503)
RDB25271.1	GH28(49-383)
RDB28139.1	GH28(64-395)
RDB16751.1	GH28(8-225)
RDB19692.1	GH28(84-368)
RDB20778.1	GH29(408-734)
RDB28467.1	GH3(134-340)
RDB30408.1	GH3(140-345)
RDB23963.1	GH3(193-393)
RDB26964.1	GH3(266-473)
RDB14548.1	GH3(33-141)
RDB19825.1	GH3(34-246)
RDB24192.1	GH3(36-249)
RDB19225.1	GH3(37-251)
RDB19598.1	GH3(70-300)
RDB20458.1	GH3(70-320)
RDB15100.1	GH30_3(57-410)
RDB26922.1	GH30_3(8-336)
RDB25248.1	GH30_4(33-405)
RDB17394.1	GH31(235-748)
RDB23981.1	GH31(266-700)
RDB19429.1	GH31(270-779)
RDB29943.1	GH31(298-839)
RDB25094.1	GH31(355-809)
RDB21488.1	GH35(44-377)
RDB20455.1	GH35(53-376)
RDB18471.1	GH35(65-392)
RDB14620.1	GH35(80-405)
RDB26119.1	GH37(147-718)
RDB14875.1	GH37(82-528)
RDB17533.1	GH38(303-562)
RDB21914.1	GH43_13(29-322)+CBM91(349-561)
RDB26894.1	GH43_23(86-289)
RDB28978.1	GH43_24(44-282)
RDB18999.1	GH43_24(49-292)
RDB20805.1	GH43_26(21-310)
RDB17969.1	GH43_5(30-313)
RDB29655.1	GH44(267-699)
RDB19480.1	GH45(24-222)
RDB20921.1	GH47(113-583)
RDB19491.1	GH47(292-773)
RDB23578.1	GH47(38-563)
RDB30027.1	GH47(44-492)
RDB30031.1	GH47(46-500)
RDB22490.1	GH47(56-489)
RDB27311.1	GH47(90-568)
RDB19404.1	GH5_12(29-579)
RDB17369.1	GH5_12(70-585)
RDB24083.1	GH5_22(47-340)
RDB21881.1	GH5_22(47-346)
RDB21378.1	GH5_30(47-488)
RDB15906.1	GH5_5(25-333)
RDB28878.1	GH5_5(83-366)
RDB26262.1	GH5_5(86-366)
RDB15978.1	GH5_50(119-412)
RDB24049.1	GH5_50(154-436)
RDB24327.1	GH5_7(123-402)
RDB16956.1	GH5_7(126-405)
RDB28597.1	GH5_7(67-378)
RDB26208.1	GH5_9(142-455)
RDB14918.1	GH5_9(246-538)
RDB20695.1	GH5_9(266-573)
RDB21561.1	GH5_9(350-656)
RDB29660.1	GH5_9(82-388)
RDB27701.1	GH51(210-639)
RDB18692.1	GH51(238-682)
RDB15655.1	GH51(7-504)
RDB27932.1	GH53(23-345)
RDB22377.1	GH55(37-638)
RDB21405.1	GH6(121-410)
RDB16730.1	GH63(582-1029)
RDB24187.1	GH63(597-810)
RDB20742.1	GH7(20-453)+CBM1(480-508)
RDB20585.1	GH7(20-455)
RDB20782.1	GH7(20-455)
RDB24361.1	GH7(20-456)
RDB30727.1	GH71(65-464)
RDB16833.1	GH71(66-429)
RDB17844.1	GH71(90-525)
RDB28674.1	GH72(22-342)
RDB29593.1	GH74(81-193)
RDB16952.1	GH76(32-363)
RDB23898.1	GH76(58-416)
RDB18306.1	GH78(71-629)
RDB31001.1	GH79(37-455)
RDB30967.1	GH79(37-516)
RDB26372.1	GH79(44-477)
RDB16372.1	GH79(46-380)
RDB22546.1	GH79(47-513)
RDB17658.1	GH79(87-477)
RDB17642.1	GH79(89-489)
RDB24346.1	GH79(92-479)
RDB24343.1	GH79(94-479)
RDB25146.1	GH81(55-695)
RDB20368.1	GH85(70-413)
RDB24223.1	GH88(68-390)
RDB22862.1	GH9(52-503)
RDB16520.1	GH92(279-796)
RDB16679.1	GH92(284-804)
RDB30237.1	GH92(293-785)
RDB26624.1	GH92(339-851)
RDB26766.1	GH95(63-840)
RDB19377.1	GT1(193-536)
RDB19239.1	GT1(213-526)
RDB21462.1	GT1(263-419)
RDB18077.1	GT1(635-1049)
RDB29507.1	GT1(939-1357)
RDB21049.1	GT15(71-341)
RDB21751.1	GT15(74-344)
RDB21048.1	GT15(81-351)
RDB25320.1	GT17(72-360)
RDB17066.1	GT2(1233-1739)
RDB20078.1	GT2(1236-1742)
RDB29651.1	GT2(14-193)
RDB28666.1	GT2(186-345)
RDB22571.1	GT2(210-381)+GT2(357-560)
RDB30009.1	GT2(215-386)+GT2(363-590)
RDB15269.1	GT2(290-452)+GT2(430-638)
RDB24703.1	GT2(330-493)
RDB24874.1	GT2(437-944)
RDB23122.1	GT2(504-713)
RDB15599.1	GT2(52-284)
RDB21975.1	GT2(539-754)
RDB26851.1	GT2(546-730)
RDB15343.1	GT2(64-245)
RDB19306.1	GT2(657-1178)
RDB26430.1	GT20(114-572)
RDB18114.1	GT20(147-626)
RDB25689.1	GT20(206-511)
RDB28034.1	GT20(89-554)
RDB26914.1	GT20(89-554)+GT20(785-1243)
RDB29542.1	GT21(56-318)
RDB28713.1	GT22(50-525)
RDB28916.1	GT22(8-406)
RDB21083.1	GT22(9-446)
RDB27081.1	GT24(1273-1520)
RDB27273.1	GT25(62-314)
RDB22360.1	GT3(19-657)
RDB22769.1	GT32(82-161)
RDB29215.1	GT33(43-554)
RDB18229.1	GT35(148-897)
RDB23014.1	GT39(130-368)
RDB20864.1	GT39(61-302)
RDB20321.1	GT39(78-317)
RDB30400.1	GT4(211-347)
RDB19381.1	GT4(226-417)
RDB14695.1	GT4(306-461)
RDB24113.1	GT4(493-664)
RDB21139.1	GT48(729-1496)
RDB28250.1	GT48(770-1545)
RDB25334.1	GT49(142-413)
RDB19779.1	GT49(145-427)
RDB23052.1	GT50(194-469)
RDB17831.1	GT57(175-655)
RDB22878.1	GT57(57-563)
RDB24043.1	GT58(31-389)
RDB29441.1	GT59(24-416)
RDB18385.1	GT61(307-394)
RDB18580.1	GT66(23-703)
RDB17323.1	GT69(137-375)
RDB24274.1	GT69(160-383)
RDB24784.1	GT76(37-417)
RDB29377.1	GT8(4-262)
RDB24359.1	GT8(54-294)
RDB28668.1	GT8(7-230)
RDB17126.1	GT8(81-303)
RDB16600.1	GT90(334-593)
RDB26672.1	GT90(337-598)
RDB30050.1	GT90(358-619)
RDB18606.1	GT90(367-621)
RDB17303.1	GT90(371-673)
RDB21145.1	PL1_2(72-191)
RDB25868.1	PL1_7(61-239)
RDB20235.1	PL1_7(74-253)
RDB20240.1	PL1_7(98-277)
RDB19187.1	PL14(195-367)
RDB27325.1	PL14_4(124-344)
RDB19285.1	PL14_4(157-377)
RDB20738.1	PL14_4(95-316)
RDB16966.1	PL14_5(103-321)
RDB17472.1	PL26(11-841)
RDB26746.1	PL3_2(102-292)
RDB26173.1	PL3_2(35-225)
RDB21808.1	PL3_2(49-242)
RDB27812.1	PL3_2(97-306)
RDB28830.1	PL35(513-698)
RDB17371.1	PL38(67-361)
RDB17961.1	PL4_1(17-510)
RDB30350.1	PL4_1(23-521)
RDB14879.1	PL42(47-346)
RDB19288.1	PL8(440-684)
RDB19287.1	PL8_3(435-591)
RDB29606.1	PL8_4(485-724)

## Sheet: Lentinula edodes Le(Bin) 0899 s
XP_046079566.1	AA1(38-468)
XP_046085347.1	AA1(76-574)
XP_046090419.1	AA1_1(32-342)
XP_046081156.1	AA1_1(34-210)
XP_046085042.1	AA1_1(34-350)
XP_046085058.1	AA1_1(34-350)
XP_046085492.1	AA1_1(34-350)
XP_046087676.1	AA1_1(35-348)
XP_046088042.1	AA1_1(36-334)
XP_046088052.1	AA1_1(38-354)
XP_046091189.1	AA1_1(44-351)
XP_046081615.1	AA1_1(54-365)
XP_046089902.1	AA1_1(62-392)
XP_046083921.1	AA1_2(42-402)
XP_046082183.1	AA14(1-261)
XP_046091232.1	AA14(20-288)
XP_046091231.1	AA14(20-295)
XP_046090202.1	AA14(26-293)
XP_046087762.1	AA2(114-352)
XP_046085247.1	AA2(43-309)
XP_046085246.1	AA2(43-311)
XP_046080324.1	AA2(44-310)
XP_046080325.1	AA2(45-227)
XP_046084105.1	AA2(54-220)
XP_046084107.1	AA2(58-258)
XP_046079993.1	AA2(60-234)
XP_046086177.1	AA2(60-315)
XP_046079996.1	AA2(62-234)
XP_046080575.1	AA2(67-220)
XP_046079753.1	AA3_2(10-562)
XP_046079854.1	AA3_2(19-600)
XP_046087673.1	AA3_2(32-586)
XP_046089898.1	AA3_2(33-611)
XP_046084146.1	AA3_2(34-584)
XP_046085568.1	AA3_2(34-593)
XP_046085578.1	AA3_2(34-593)
XP_046080400.1	AA3_2(38-615)
XP_046087581.1	AA3_2(38-624)
XP_046081311.1	AA3_2(39-578)
XP_046088976.1	AA3_2(39-615)
XP_046088955.1	AA3_2(40-625)
XP_046088966.1	AA3_2(40-625)
XP_046081288.1	AA3_2(41-615)
XP_046087483.1	AA3_2(43-651)
XP_046083378.1	AA3_2(53-631)
XP_046079618.1	AA3_2(56-634)
XP_046087786.1	AA3_2(56-638)
XP_046089818.1	AA3_2(7-482)
XP_046080298.1	AA3_3(46-638)
XP_046079723.1	AA3_3(5-624)
XP_046083233.1	AA3_3(6-612)
XP_046089512.1	AA3_3(6-622)
XP_046079558.1	AA3_3(6-632)
XP_046089514.1	AA3_3(6-643)
XP_046082170.1	AA3_4(81-618)
XP_046091652.1	AA4(76-269)
XP_046090006.1	AA4(87-355)
XP_046086796.1	AA4(93-316)
XP_046081263.1	AA5(472-981)
XP_046084735.1	AA5_1(193-739)
XP_046082418.1	AA5_1(19-616)
XP_046085073.1	AA5_1(22-622)
XP_046086533.1	AA5_1(30-563)
XP_046090096.1	AA6(4-199)
XP_046089264.1	AA6(5-200)
XP_046090384.1	AA7(116-314)
XP_046080771.1	AA7(121-326)
XP_046088973.1	AA7(125-552)
XP_046078794.1	AA7(130-318)
XP_046080449.1	AA7(146-333)
XP_046080732.1	AA7(150-351)
XP_046080318.1	AA7(28-220)
XP_046082088.1	AA7(48-255)
XP_046092396.1	AA7(5-172)
XP_046087152.1	AA7(65-268)
XP_046089844.1	AA7(71-264)
XP_046092369.1	AA7(72-287)
XP_046092368.1	AA7(76-285)
XP_046080900.1	AA8(24-199)+AA3_1(221-618)
XP_046082416.1	AA9(10-228)
XP_046086931.1	AA9(11-217)
XP_046090251.1	AA9(11-229)
XP_046085859.1	AA9(11-230)
XP_046089121.1	AA9(11-233)
XP_046083467.1	AA9(14-221)
XP_046080462.1	AA9(16-285)
XP_046078903.1	AA9(17-283)
XP_046084801.1	AA9(6-212)
XP_046089561.1	AA9(6-220)
XP_046086030.1	AA9(7-227)
XP_046086031.1	AA9(7-227)
XP_046091798.1	CBM1(25-52)+GH10(87-384)
XP_046091093.1	CBM21(311-412)
XP_046085455.1	CBM21(442-562)
XP_046085453.1	CBM21(619-753)
XP_046084063.1	CBM67(140-296)
XP_046086950.1	CBM67(15-167)
XP_046080865.1	CBM67(59-211)+CBM67(227-384)
XP_046080866.1	CBM67(59-211)+CBM67(227-384)
XP_046081885.1	CE1(34-287)
XP_046080820.1	CE1(38-235)
XP_046092062.1	CE12(20-233)
XP_046092559.1	CE12(20-233)
XP_046084240.1	CE15(107-434)
XP_046081191.1	CE16(23-266)
XP_046082727.1	CE16(28-326)
XP_046082861.1	CE16(30-289)
XP_046085982.1	CE16(33-303)
XP_046088700.1	CE16(33-305)
XP_046089074.1	CE16(36-308)
XP_046088699.1	CE16(39-310)
XP_046087288.1	CE16(42-297)
XP_046081094.1	CE16(87-331)
XP_046080567.1	CE17(125-280)
XP_046085605.1	CE17(152-305)
XP_046085603.1	CE17(157-315)
XP_046085604.1	CE17(4-97)
XP_046085601.1	CE17(77-223)
XP_046087011.1	CE3(25-208)
XP_046084112.1	CE4(141-253)
XP_046083200.1	CE4(142-254)
XP_046078789.1	CE4(144-261)
XP_046090920.1	CE4(149-262)
XP_046084137.1	CE4(149-283)
XP_046091465.1	CE4(196-309)
XP_046079373.1	CE4(209-318)
XP_046083818.1	CE4(46-151)
XP_046090267.1	CE8(116-400)
XP_046084592.1	CE8(66-344)
XP_046080286.1	CE8(69-395)
XP_046086507.1	CE9(82-293)+CE9(367-517)
XP_046091067.1	GH1(157-641)
XP_046088049.1	GH1(8-471)
XP_046086762.1	GH10(44-360)
XP_046084670.1	GH10(86-391)
XP_046087010.1	GH105(118-349)
XP_046079853.1	GH105(119-405)
XP_046089262.1	GH105(137-405)
XP_046090674.1	GH105(47-366)
XP_046087997.1	GH105(49-392)
XP_046090313.1	GH106(34-958)
XP_046090312.1	GH106(34-990)
XP_046090682.1	GH109(35-192)
XP_046084247.1	GH11(42-218)
XP_046086781.1	GH11(45-221)
XP_046083573.1	GH115(22-668)
XP_046079030.1	GH12(101-252)
XP_046089976.1	GH12(109-256)
XP_046079032.1	GH12(130-284)
XP_046086624.1	GH12(93-243)
XP_046090639.1	GH125(68-477)
XP_046090652.1	GH128(142-360)
XP_046087783.1	GH128(28-246)
XP_046080549.1	GH128(35-242)
XP_046082581.1	GH128(49-257)
XP_046082009.1	GH128(71-285)
XP_046092713.1	GH13_1(46-356)
XP_046088899.1	GH13_1(59-365)
XP_046092702.1	GH13_1(60-362)
XP_046080747.1	GH13_1(61-363)
XP_046079678.1	GH13_1(61-373)
XP_046091748.1	GH13_22(100-502)+GH13_22(1145-1611)
XP_046085045.1	GH13_22(102-505)+GH13_22(1183-1648)
XP_046082904.1	GH13_22(103-503)+GH13_22(1155-1621)
XP_046090215.1	GH13_25(1129-1583)
XP_046083229.1	GH13_32(66-337)+CBM20(503-589)
XP_046083178.1	GH13_5(42-387)
XP_046084851.1	GH13_5(57-395)
XP_046088097.1	GH13_8(231-524)
XP_046083344.1	GH131(22-293)
XP_046089081.1	GH131(29-261)
XP_046079806.1	GH135(10-218)
XP_046087309.1	GH15(25-433)+CBM20(471-556)
XP_046089848.1	GH15(272-658)
XP_046087874.1	GH15(37-447)+CBM20(477-563)
XP_046087873.1	GH15(47-447)+CBM20(482-567)
XP_046087869.1	GH15(47-454)+CBM20(491-576)
XP_046083902.1	GH152(26-254)
XP_046079700.1	GH152(26-256)
XP_046092712.1	GH152(27-255)
XP_046082620.1	GH152(28-258)
XP_046088756.1	GH152(809-948)
XP_046080028.1	GH154(23-381)
XP_046091816.1	GH16_1(115-349)
XP_046092341.1	GH16_1(165-409)
XP_046080719.1	GH16_1(170-410)
XP_046089723.1	GH16_1(59-291)
XP_046082729.1	GH16_1(60-277)
XP_046081647.1	GH16_1(61-296)
XP_046089724.1	GH16_1(63-298)
XP_046080442.1	GH16_1(66-295)
XP_046086371.1	GH16_1(66-305)
XP_046084311.1	GH16_1(66-306)
XP_046085647.1	GH16_1(68-314)
XP_046081621.1	GH16_1(74-308)
XP_046078922.1	GH16_1(78-303)
XP_046078917.1	GH16_1(83-315)
XP_046080231.1	GH16_10(43-243)
XP_046080022.1	GH16_19(110-279)
XP_046090039.1	GH16_19(130-291)
XP_046083825.1	GH16_2(115-464)
XP_046088162.1	GH16_2(130-479)
XP_046084331.1	GH16_2(155-500)
XP_046086401.1	GH16_2(189-539)
XP_046089794.1	GH16_2(196-544)
XP_046081871.1	GH16_2(205-556)
XP_046091099.1	GH16_23(102-262)
XP_046078988.1	GH16_23(98-269)
XP_046082150.1	GH16_4(1-349)
XP_046081271.1	GH16_4(188-530)
XP_046088236.1	GH16_4(246-587)
XP_046078844.1	GH16_4(345-701)
XP_046088142.1	GH17(105-374)
XP_046087316.1	GH17(159-424)
XP_046079524.1	GH17(297-421)
XP_046085305.1	GH17(8-265)
XP_046086413.1	GH18(111-455)
XP_046083618.1	GH18(169-598)
XP_046087412.1	GH18(2-360)
XP_046081736.1	GH18(24-308)
XP_046084428.1	GH18(26-370)
XP_046083918.1	GH18(28-400)
XP_046088218.1	GH18(40-407)
XP_046091486.1	GH18(43-308)
XP_046084877.1	GH18(56-397)
XP_046087545.1	GH18(58-429)
XP_046080171.1	GH18(62-425)
XP_046085059.1	GH18(82-300)
XP_046081727.1	GH18(87-313)
XP_046086398.1	GH2(18-837)
XP_046090851.1	GH2(25-689)
XP_046083996.1	GH2(36-812)
XP_046087959.1	GH2(52-689)
XP_046083380.1	GH20(169-508)
XP_046083442.1	GH20(172-510)
XP_046086748.1	GH20(179-513)
XP_046080992.1	GH25(45-229)
XP_046089549.1	GH26(148-280)
XP_046088121.1	GH27(129-375)
XP_046080258.1	GH27(130-385)
XP_046087185.1	GH27(138-374)
XP_046085633.1	GH27(160-416)
XP_046090101.1	GH27(169-443)
XP_046090037.1	GH27(173-446)
XP_046086373.1	GH27(235-489)
XP_046089506.1	GH28(41-307)
XP_046086850.1	GH28(44-344)
XP_046086847.1	GH28(50-345)
XP_046083105.1	GH28(50-364)
XP_046080729.1	GH28(50-386)
XP_046082542.1	GH28(51-384)
XP_046080831.1	GH28(57-368)
XP_046090335.1	GH28(59-179)
XP_046091000.1	GH28(60-360)
XP_046080135.1	GH28(64-404)
XP_046091411.1	GH28(75-423)
XP_046082100.1	GH28(80-385)
XP_046090533.1	GH28(82-404)
XP_046086791.1	GH3(115-341)
XP_046089011.1	GH3(120-342)
XP_046089013.1	GH3(129-352)
XP_046091564.1	GH3(140-342)
XP_046081410.1	GH3(222-421)
XP_046088202.1	GH3(33-245)
XP_046091225.1	GH3(37-251)
XP_046088821.1	GH3(41-253)
XP_046089657.1	GH3(71-328)
XP_046090473.1	GH3(77-287)
XP_046079412.1	GH3(89-361)
XP_046086830.1	GH3(96-320)
XP_046083018.1	GH30(17-475)
XP_046091306.1	GH30_3(51-221)+GH30_3(244-430)
XP_046083722.1	GH30_3(55-424)
XP_046081091.1	GH30_3(57-464)
XP_046079631.1	GH30_3(62-414)
XP_046080007.1	GH31(253-766)
XP_046082552.1	GH31(259-738)
XP_046088766.1	GH31(266-699)
XP_046080397.1	GH31(306-846)
XP_046083095.1	GH31(352-807)
XP_046081279.1	GH35(26-354)
XP_046089578.1	GH35(43-370)
XP_046085181.1	GH35(49-384)
XP_046085436.1	GH35(72-394)
XP_046079459.1	GH37(152-720)
XP_046083356.1	GH37(78-525)
XP_046088932.1	GH38(298-557)
XP_046082295.1	GH43_13(11-306)+CBM91(343-553)
XP_046092347.1	GH43_24(42-276)
XP_046089268.1	GH43_25(50-274)
XP_046082686.1	GH43_30(42-316)
XP_046085318.1	GH43_5(32-308)
XP_046085317.1	GH43_5(33-308)
XP_046082474.1	GH43_6(41-335)
XP_046085527.1	GH47(103-584)
XP_046083103.1	GH47(14-493)
XP_046083379.1	GH47(47-492)
XP_046080023.1	GH47(47-501)
XP_046090805.1	GH47(52-484)
XP_046084054.1	GH47(87-614)
XP_046084004.1	GH47(95-595)
XP_046091160.1	GH5_12(29-599)
XP_046080596.1	GH5_12(40-555)
XP_046085109.1	GH5_15(53-221)
XP_046080458.1	GH5_22(47-344)
XP_046091171.1	GH5_22(47-345)
XP_046082952.1	GH5_30(45-502)
XP_046089906.1	GH5_31(43-305)
XP_046080390.1	GH5_5(103-383)
XP_046090405.1	GH5_5(30-334)
XP_046082343.1	GH5_5(43-322)
XP_046079282.1	GH5_5(86-380)
XP_046079105.1	GH5_50(89-389)
XP_046088598.1	GH5_50(96-377)
XP_046079795.1	GH5_7(124-406)
XP_046080061.1	GH5_7(125-404)
XP_046081439.1	GH5_9(102-397)
XP_046084831.1	GH5_9(128-438)
XP_046080817.1	GH5_9(205-513)
XP_046081146.1	GH5_9(254-561)
XP_046081190.1	GH5_9(83-391)
XP_046081189.1	GH5_9(89-395)
XP_046084342.1	GH51(191-537)
XP_046085273.1	GH51(222-652)
XP_046090413.1	GH51(8-493)
XP_046089732.1	GH53(21-344)
XP_046089718.1	GH53(26-323)
XP_046080797.1	GH55(216-536)
XP_046080805.1	GH55(35-698)
XP_046080798.1	GH55(35-818)
XP_046080825.1	GH55(58-807)
XP_046091961.1	GH6(111-404)
XP_046088795.1	GH63(586-799)
XP_046084657.1	GH7(20-452)
XP_046079246.1	GH7(20-453)
XP_046081295.1	GH7(20-453)
XP_046083493.1	GH7(20-453)
XP_046089681.1	GH71(17-374)
XP_046080211.1	GH71(20-384)
XP_046080938.1	GH71(23-401)
XP_046086960.1	GH71(25-403)
XP_046087827.1	GH71(5-396)
XP_046080907.1	GH71(55-504)
XP_046084479.1	GH71(86-449)
XP_046086723.1	GH72(22-341)
XP_046091612.1	GH74(78-188)
XP_046079233.1	GH75(83-276)
XP_046090392.1	GH76(2-210)
XP_046086441.1	GH76(27-365)
XP_046088090.1	GH76(43-365)
XP_046083403.1	GH76(56-383)
XP_046083479.1	GH76(56-390)
XP_046088386.1	GH76(70-389)
XP_046082692.1	GH78(70-637)
XP_046081432.1	GH78(82-643)
XP_046089297.1	GH79(37-451)
XP_046092385.1	GH79(41-363)
XP_046084948.1	GH79(43-530)
XP_046087097.1	GH79(44-404)
XP_046090373.1	GH79(46-505)
XP_046084413.1	GH79(49-503)
XP_046087322.1	GH79(66-545)
XP_046089618.1	GH79(86-498)
XP_046088327.1	GH85(72-421)
XP_046080721.1	GH88(70-394)
XP_046090719.1	GH9(53-535)
XP_046085570.1	GH92(257-773)
XP_046091166.1	GH92(262-781)
XP_046086000.1	GH92(274-792)
XP_046087684.1	GH92(277-796)
XP_046080245.1	GH92(297-871)
XP_046089802.1	GH93(44-348)
XP_046079649.1	GH95(31-793)
XP_046084472.1	GT1(129-516)
XP_046092501.1	GT1(254-436)
XP_046089536.1	GT1(309-477)
XP_046091434.1	GT1(789-1208)
XP_046088784.1	GT15(12-307)
XP_046080523.1	GT15(1-250)
XP_046081613.1	GT15(1-250)
XP_046082114.1	GT15(50-320)
XP_046079947.1	GT15(61-330)
XP_046092281.1	GT15(62-332)
XP_046082930.1	GT15(70-338)
XP_046087145.1	GT15(71-341)
XP_046082931.1	GT15(75-345)
XP_046078785.1	GT15(90-362)
XP_046083136.1	GT17(62-353)
XP_046080958.1	GT2(1234-1740)
XP_046081596.1	GT2(1262-1770)
XP_046088733.1	GT2(149-311)+GT2(289-493)
XP_046080488.1	GT2(177-364)
XP_046092233.1	GT2(192-351)
XP_046090855.1	GT2(205-376)
XP_046092569.1	GT2(25-205)
XP_046086377.1	GT2(304-467)
XP_046086279.1	GT2(437-942)
XP_046081272.1	GT2(499-714)
XP_046083831.1	GT2(52-284)
XP_046085469.1	GT2(661-1182)
XP_046082096.1	GT2(677-890)
XP_046087464.1	GT2(704-924)
XP_046085974.1	GT2(95-298)
XP_046084454.1	GT20(155-468)
XP_046089744.1	GT20(28-476)
XP_046080039.1	GT20(323-872)
XP_046081876.1	GT21(56-313)
XP_046092083.1	GT22(52-531)
XP_046086610.1	GT22(8-403)
XP_046084723.1	GT22(8-421)
XP_046089601.1	GT24(1266-1513)
XP_046089658.1	GT25(254-381)
XP_046089660.1	GT25(260-387)
XP_046088590.1	GT28(22-139)
XP_046080534.1	GT3(14-656)
XP_046087408.1	GT32(81-161)
XP_046092371.1	GT33(1-462)
XP_046086699.1	GT35(146-851)
XP_046091639.1	GT39(103-341)
XP_046081673.1	GT39(60-301)
XP_046086938.1	GT39(81-319)
XP_046079294.1	GT4(209-348)
XP_046090078.1	GT4(227-413)
XP_046085802.1	GT4(312-428)
XP_046088573.1	GT4(536-705)
XP_046082957.1	GT48(738-1508)
XP_046082619.1	GT48(762-1536)
XP_046087812.1	GT49(127-407)
XP_046084633.1	GT50(159-425)
XP_046090783.1	GT57(25-517)
XP_046089128.1	GT57(29-518)
XP_046088597.1	GT58(24-382)
XP_046092323.1	GT59(22-415)
XP_046088258.1	GT66(25-701)
XP_046080569.1	GT69(142-381)
XP_046078925.1	GT69(162-385)
XP_046086287.1	GT76(44-389)
XP_046087021.1	GT8(270-505)
XP_046092031.1	GT8(4-229)
XP_046091705.1	GT8(4-260)
XP_046086124.1	GT90(314-575)
XP_046084500.1	GT90(341-602)
XP_046088846.1	GT90(376-758)
XP_046088845.1	GT90(386-765)
XP_046092661.1	PL1_2(71-242)
XP_046092660.1	PL1_2(72-243)
XP_046083833.1	PL1_7(76-255)
XP_046091145.1	PL14(214-383)
XP_046082532.1	PL14_4(89-312)
XP_046091110.1	PL14_5(17-99)
XP_046086389.1	PL14_5(90-299)
XP_046082300.1	PL35(526-715)
XP_046091655.1	PL38(251-501)
XP_046083271.1	PL4_3(26-584)
XP_046079513.1	PL42(56-378)
XP_046092478.1	PL7_4(13-227)
XP_046083186.1	PL7_4(41-262)

## Sheet: Lyophyllum_decastes_LRG-d1-5
Luronggu_06421	AA1_1(1-265)
Luronggu_12351	AA1_1(154-467)
Luronggu_11688	AA1_1(32-338)
Luronggu_07554	AA1_1(33-334)
Luronggu_07526	AA1_1(35-352)
Luronggu_07506	AA1_1(36-351)
Luronggu_05571	AA1_1(37-346)
Luronggu_06104	AA1_1(40-351)
Luronggu_03096	AA1_1(41-353)
Luronggu_03095	AA1_1(42-354)
Luronggu_05555	AA1_1(43-347)
Luronggu_05556	AA1_1(44-347)
Luronggu_07642	AA1_1(74-378)
Luronggu_08835	AA1_2(41-400)
Luronggu_10992	AA12(27-446)
Luronggu_07433	AA12(28-450)
Luronggu_07752	AA14(13-286)
Luronggu_02939	AA14(18-287)
Luronggu_11654	AA16(21-189)
Luronggu_04433	AA2(114-354)
Luronggu_12468	AA2(20-163)
Luronggu_04745	AA2(235-488)
Luronggu_09370	AA2(39-298)
Luronggu_10087	AA2(62-225)
Luronggu_10649	AA3(210-714)
Luronggu_10407	AA3_2(137-613)
Luronggu_08552	AA3_2(138-610)
Luronggu_04071	AA3_2(15-467)
Luronggu_08594	AA3_2(16-573)
Luronggu_07463	AA3_2(16-621)
Luronggu_05432	AA3_2(180-751)
Luronggu_12049	AA3_2(23-598)
Luronggu_10868	AA3_2(257-726)
Luronggu_11224	AA3_2(29-572)
Luronggu_07567	AA3_2(29-605)
Luronggu_03093	AA3_2(30-467)
Luronggu_11223	AA3_2(30-566)
Luronggu_11397	AA3_2(30-573)
Luronggu_03154	AA3_2(30-588)
Luronggu_03158	AA3_2(30-588)
Luronggu_12042	AA3_2(31-585)
Luronggu_11289	AA3_2(32-570)
Luronggu_06186	AA3_2(32-603)
Luronggu_12543	AA3_2(32-608)
Luronggu_11163	AA3_2(33-592)
Luronggu_13001	AA3_2(35-587)
Luronggu_08538	AA3_2(35-592)
Luronggu_10684	AA3_2(36-590)
Luronggu_07570	AA3_2(36-596)
Luronggu_08553	AA3_2(36-631)
Luronggu_07714	AA3_2(37-595)
Luronggu_09546	AA3_2(37-622)
Luronggu_11579	AA3_2(39-607)
Luronggu_01802	AA3_2(39-624)+AA3_2(690-1249)
Luronggu_05433	AA3_2(40-588)
Luronggu_07575	AA3_2(40-602)
Luronggu_09855	AA3_2(43-608)
Luronggu_07508	AA3_2(46-631)
Luronggu_02516	AA3_2(47-601)
Luronggu_07507	AA3_2(49-630)
Luronggu_07466	AA3_2(53-661)
Luronggu_11222	AA3_2(55-394)
Luronggu_06188	AA3_2(63-650)
Luronggu_06102	AA3_2(75-595)
Luronggu_09775	AA3_2(78-346)
Luronggu_12307	AA3_3(117-643)
Luronggu_06347	AA3_3(29-639)
Luronggu_00954	AA4(60-300)
Luronggu_12128	AA5(489-1010)
Luronggu_04464	AA5_1(195-750)
Luronggu_06451	AA5_1(195-790)
Luronggu_01836	AA5_1(212-759)
Luronggu_05447	AA5_1(21-533)
Luronggu_10764	AA5_1(21-552)
Luronggu_01609	AA5_1(21-610)
Luronggu_11511	AA5_1(21-618)
Luronggu_05477	AA5_1(22-549)
Luronggu_05331	AA6(5-197)
Luronggu_09051	AA6(64-258)
Luronggu_10905	AA7(124-547)
Luronggu_07691	AA7(130-342)
Luronggu_02306	AA7(148-344)
Luronggu_07609	AA7(167-367)
Luronggu_12974	AA7(183-628)
Luronggu_10559	AA7(249-454)
Luronggu_00052	AA7(28-455)
Luronggu_09340	AA7(28-458)
Luronggu_11209	AA7(35-452)
Luronggu_09994	AA7(372-541)
Luronggu_12975	AA7(47-247)
Luronggu_10595	AA7(756-1200)
Luronggu_11278	AA8(23-202)+AA3_1(220-765)
Luronggu_11273	AA8(24-207)+AA3_1(223-770)
Luronggu_01562	AA9(10-226)
Luronggu_09847	AA9(10-234)
Luronggu_02991	AA9(11-216)
Luronggu_09322	AA9(11-237)
Luronggu_04814	AA9(12-221)
Luronggu_07986	AA9(31-246)
Luronggu_03036	AA9(3-151)
Luronggu_11465	AA9(4-204)
Luronggu_04036	AA9(6-217)+AA9(278-494)
Luronggu_07272	AA9(649-860)
Luronggu_11040	AA9(7-175)+AA9(177-371)
Luronggu_08192	AA9(8-118)
Luronggu_11555	AA9(8-152)
Luronggu_09318	AA9(8-201)
Luronggu_09319	AA9(8-202)
Luronggu_12789	AA9(8-204)
Luronggu_08189	AA9(8-217)
Luronggu_10396	AA9(8-221)
Luronggu_12790	AA9(8-229)
Luronggu_12752	AA9(8-255)
Luronggu_11186	AA9(9-172)
Luronggu_05754	AA9(9-225)
Luronggu_01734	AA9(9-231)
Luronggu_09320	AA9(98-290)+AA9(336-529)
Luronggu_00174	CBM1(490-518)
Luronggu_01516	CBM13(183-305)
Luronggu_01547	CBM13(183-308)
Luronggu_12990	CBM13(201-324)
Luronggu_01488	CBM13(25-120)
Luronggu_01487	CBM13(26-117)
Luronggu_06609	CBM13(35-154)
Luronggu_06597	CBM13(37-155)
Luronggu_00190	CBM21(264-412)
Luronggu_01642	CBM21(31-129)+GH13_32(345-593)
Luronggu_02834	CBM21(319-420)
Luronggu_04350	CBM67(145-306)
Luronggu_09323	CBM67(162-319)+CBM67(340-496)+CBM67(509-677)+GH78(701-1232)
Luronggu_07497	CBM67(163-314)
Luronggu_07499	CBM67(24-168)+CBM67(198-351)
Luronggu_07498	CBM67(27-181)+CBM67(208-361)
Luronggu_10390	CBM67(474-633)
Luronggu_10757	CBM67(68-228)
Luronggu_00556	CE1(34-286)
Luronggu_10994	CE1(39-192)
Luronggu_05090	CE1(49-232)
Luronggu_00471	CE12(20-231)
Luronggu_00470	CE12(21-231)
Luronggu_06140	CE12(29-227)
Luronggu_10077	CE12(8-135)
Luronggu_07306	CE14(39-151)
Luronggu_11421	CE15(112-433)
Luronggu_08309	CE15(44-366)
Luronggu_09813	CE16(30-274)
Luronggu_01744	CE16(33-332)
Luronggu_11475	CE16(45-298)
Luronggu_08010	CE16(46-318)
Luronggu_02101	CE16(466-745)
Luronggu_10582	CE16(63-312)
Luronggu_05441	CE16(91-236)+CE16(237-327)
Luronggu_10637	CE17(146-294)
Luronggu_09857	CE2(151-360)
Luronggu_03676	CE4(153-268)
Luronggu_07189	CE4(181-293)
Luronggu_01122	CE4(212-323)
Luronggu_05715	CE4(34-153)
Luronggu_05722	CE4(36-150)
Luronggu_05710	CE4(36-152)
Luronggu_05711	CE4(38-161)
Luronggu_05713	CE4(49-167)
Luronggu_10572	CE5(132-302)
Luronggu_10574	CE5(24-193)
Luronggu_10575	CE5(24-193)
Luronggu_07158	CE8(3-149)
Luronggu_07157	CE8(37-160)
Luronggu_08264	CE8(590-831)
Luronggu_07703	CE8(90-372)
Luronggu_05222	CE9(96-309)+CE9(401-542)
Luronggu_11133	GH1(166-489)
Luronggu_08973	GH1(7-450)+AA3_2(481-1043)
Luronggu_12693	GH1(7-500)
Luronggu_06342	GH10(151-332)
Luronggu_06345	GH10(28-333)
Luronggu_02759	GH10(74-366)
Luronggu_06343	GH10(84-392)
Luronggu_02757	GH10(90-379)
Luronggu_02758	GH10(90-380)
Luronggu_02760	GH10(90-401)
Luronggu_09085	GH105(120-310)
Luronggu_09062	GH105(131-331)
Luronggu_11673	GH105(149-331)
Luronggu_03369	GH105(214-434)
Luronggu_03510	GH105(47-366)
Luronggu_11194	GH105(51-398)+GH105(489-833)
Luronggu_13131	GH109(12-172)
Luronggu_07250	GH109(9-168)
Luronggu_04352	GH114(53-251)
Luronggu_09763	GH115(33-677)
Luronggu_11192	GH12(103-257)
Luronggu_02874	GH12(105-239)
Luronggu_12947	GH12(233-332)
Luronggu_03483	GH125(73-501)
Luronggu_10822	GH127(913-1130)
Luronggu_03491	GH128(134-350)
Luronggu_06311	GH128(140-373)
Luronggu_07901	GH128(41-253)
Luronggu_00300	GH128(43-255)
Luronggu_01445	GH13_1(59-369)
Luronggu_02138	GH13_22(99-502)+GH13_22(1171-1637)
Luronggu_07072	GH13_25(1122-1576)
Luronggu_01471	GH13_32(68-335)+CBM20(491-578)
Luronggu_01464	GH13_40(37-397)
Luronggu_06095	GH13_5(74-268)
Luronggu_03874	GH13_8(231-507)
Luronggu_08012	GH131(22-252)
Luronggu_01731	GH131(68-363)
Luronggu_00208	GH135(19-241)
Luronggu_11235	GH135(29-221)
Luronggu_11213	GH135(29-262)
Luronggu_07821	GH15(115-522)+CBM20(554-639)
Luronggu_10600	GH15(123-548)+CBM20(582-668)
Luronggu_05124	GH15(42-448)+CBM20(481-566)
Luronggu_08407	GH15(490-660)
Luronggu_10902	GH152(128-262)
Luronggu_10948	GH152(25-255)
Luronggu_10949	GH152(25-255)
Luronggu_03744	GH154(17-366)
Luronggu_00788	GH16_1(116-346)
Luronggu_07318	GH16_1(135-362)
Luronggu_01192	GH16_1(171-413)
Luronggu_04539	GH16_1(59-297)
Luronggu_11712	GH16_1(61-293)
Luronggu_11707	GH16_1(61-295)
Luronggu_10383	GH16_1(62-294)
Luronggu_04177	GH16_1(63-293)
Luronggu_08736	GH16_1(65-278)
Luronggu_08185	GH16_1(76-298)
Luronggu_07319	GH16_1(86-315)+GH16_1(396-624)
Luronggu_08869	GH16_10(106-299)
Luronggu_07233	GH16_19(104-258)
Luronggu_10275	GH16_19(110-279)
Luronggu_09949	GH16_2(178-475)
Luronggu_08116	GH16_2(241-588)
Luronggu_10673	GH16_2(293-672)
Luronggu_03881	GH16_2(297-580)
Luronggu_12583	GH16_2(334-716)
Luronggu_09918	GH16_2(431-818)
Luronggu_09737	GH16_2(586-940)
Luronggu_04493	GH16_2(797-1147)
Luronggu_09695	GH16_23(86-258)
Luronggu_01690	GH16_4(173-514)
Luronggu_12126	GH16_4(355-602)
Luronggu_11263	GH16_4(452-720)
Luronggu_03870	GH17(104-374)
Luronggu_06513	GH17(166-283)
Luronggu_03778	GH18(109-482)
Luronggu_09818	GH18(153-515)+GH18(625-1021)
Luronggu_01100	GH18(25-317)
Luronggu_06874	GH18(31-290)
Luronggu_11175	GH18(31-341)
Luronggu_06879	GH18(34-291)
Luronggu_06880	GH18(34-323)
Luronggu_01099	GH18(36-296)
Luronggu_03907	GH18(44-414)
Luronggu_05099	GH18(45-411)
Luronggu_08961	GH18(57-417)
Luronggu_11271	GH18(61-409)
Luronggu_12480	GH18(703-1011)
Luronggu_07095	GH18(71-297)
Luronggu_07093	GH18(79-309)
Luronggu_04494	GH18(88-434)
Luronggu_13024	GH2(382-1099)
Luronggu_03639	GH2(488-1197)
Luronggu_08351	GH2(5-775)
Luronggu_08199	GH20(167-507)
Luronggu_07825	GH20(170-507)
Luronggu_09714	GH24(182-324)
Luronggu_10268	GH25(31-215)
Luronggu_10055	GH25(42-226)
Luronggu_05168	GH27(125-382)
Luronggu_00399	GH27(126-356)
Luronggu_10041	GH27(128-401)
Luronggu_10038	GH27(129-383)
Luronggu_10037	GH27(252-486)
Luronggu_07788	GH27(78-235)
Luronggu_09679	GH28(100-417)
Luronggu_04790	GH28(2-212)
Luronggu_04381	GH28(31-345)
Luronggu_00149	GH28(43-338)
Luronggu_07156	GH28(47-383)
Luronggu_10985	GH28(47-409)
Luronggu_11630	GH28(86-420)
Luronggu_05417	GH29(1021-1370)
Luronggu_01026	GH3(137-340)
Luronggu_09425	GH3(172-374)
Luronggu_09426	GH3(178-380)
Luronggu_03063	GH3(183-387)
Luronggu_03904	GH3(34-244)
Luronggu_02630	GH3(36-249)
Luronggu_02968	GH3(37-251)
Luronggu_03343	GH3(70-320)
Luronggu_11275	GH3(84-308)
Luronggu_09643	GH3(85-317)
Luronggu_10561	GH3(99-306)
Luronggu_10564	GH30_3(55-429)
Luronggu_09694	GH30_3(59-254)
Luronggu_05380	GH30_4(26-482)
Luronggu_02984	GH31(255-766)
Luronggu_02659	GH31(266-700)
Luronggu_11585	GH31(295-849)
Luronggu_05346	GH31(358-805)
Luronggu_09515	GH31(398-728)
Luronggu_10697	GH31(871-1112)
Luronggu_05254	GH32(1278-1637)
Luronggu_07708	GH35(135-462)
Luronggu_09294	GH35(43-374)
Luronggu_07127	GH35(44-392)
Luronggu_03346	GH35(52-375)
Luronggu_07429	GH35(63-390)
Luronggu_11406	GH35(82-410)
Luronggu_06361	GH37(147-718)
Luronggu_10167	GH37(75-522)
Luronggu_07860	GH37(76-520)
Luronggu_09893	GH38(304-563)
Luronggu_12248	GH43_13(25-319)+CBM91(346-562)
Luronggu_13119	GH43_21(139-364)+GH43_21(549-763)
Luronggu_13115	GH43_21(39-161)
Luronggu_10403	GH43_23(85-288)
Luronggu_01198	GH43_24(44-282)
Luronggu_08169	GH43_24(50-292)
Luronggu_07111	GH43_26(27-292)
Luronggu_11155	GH43_26(37-326)
Luronggu_00132	GH43_30(37-318)
Luronggu_07937	GH43_5(171-327)
Luronggu_07939	GH43_6(28-346)
Luronggu_01332	GH44(268-698)
Luronggu_02923	GH45(23-199)
Luronggu_00214	GH47(105-585)
Luronggu_07146	GH47(116-603)
Luronggu_10212	GH47(45-491)
Luronggu_07213	GH47(45-494)
Luronggu_03604	GH47(60-492)
Luronggu_10211	GH47(747-1200)
Luronggu_07153	GH47(83-611)
Luronggu_01424	GH47(92-575)
Luronggu_02924	GH5_12(202-752)
Luronggu_12796	GH5_12(70-585)
Luronggu_07383	GH5_15(74-237)
Luronggu_12062	GH5_22(18-323)
Luronggu_12025	GH5_22(47-340)
Luronggu_02173	GH5_30(49-499)
Luronggu_10736	GH5_31(106-339)
Luronggu_10735	GH5_31(45-315)
Luronggu_06129	GH5_5(1138-1417)
Luronggu_06762	GH5_5(410-712)
Luronggu_00558	GH5_5(82-365)
Luronggu_02762	GH5_50(154-436)
Luronggu_06731	GH5_50(257-553)
Luronggu_02652	GH5_51(39-391)
Luronggu_00165	GH5_7(120-399)
Luronggu_00851	GH5_7(55-369)
Luronggu_06088	GH5_9(138-450)
Luronggu_02305	GH5_9(2465-2771)
Luronggu_05535	GH5_9(256-563)
Luronggu_07742	GH5_9(314-533)
Luronggu_00436	GH5_9(82-387)
Luronggu_08589	GH51(217-539)
Luronggu_00261	GH51(225-683)
Luronggu_11710	GH51(7-529)
Luronggu_10371	GH53(23-338)
Luronggu_11668	GH55(39-782)
Luronggu_05982	GH55(51-789)+GH76(854-1160)
Luronggu_01943	GH6(110-403)
Luronggu_05406	GH6(56-347)
Luronggu_02637	GH63(600-813)
Luronggu_05501	GH7(20-452)
Luronggu_05559	GH7(20-453)
Luronggu_05499	GH7(20-456)
Luronggu_02906	GH7(20-457)
Luronggu_07946	GH71(11-456)
Luronggu_13015	GH71(167-531)
Luronggu_11452	GH71(38-353)
Luronggu_10944	GH71(42-433)
Luronggu_01166	GH72(275-595)
Luronggu_00987	GH74(79-190)
Luronggu_04527	GH76(134-462)
Luronggu_06855	GH76(19-312)
Luronggu_05073	GH78(68-445)
Luronggu_09285	GH78(72-630)
Luronggu_05973	GH79(39-341)
Luronggu_05972	GH79(39-343)
Luronggu_05950	GH79(42-551)
Luronggu_06408	GH79(44-346)
Luronggu_03824	GH79(46-449)
Luronggu_09868	GH79(686-1077)
Luronggu_09869	GH79(86-475)
Luronggu_08413	GH79(93-479)
Luronggu_08412	GH79(93-497)
Luronggu_05377	GH81(54-694)
Luronggu_03111	GH85(44-303)
Luronggu_02767	GH88(63-386)
Luronggu_11190	GH92(273-791)
Luronggu_10583	GH92(287-805)
Luronggu_03068	GH92(292-785)
Luronggu_04458	GH92(328-849)
Luronggu_11260	GH95(63-844)
Luronggu_02875	GT1(216-532)
Luronggu_08827	GT1(280-494)
Luronggu_08094	GT1(620-1030)
Luronggu_01165	GT1(990-1407)
Luronggu_06799	GT15(124-309)
Luronggu_06809	GT15(51-333)
Luronggu_12258	GT15(61-216)+GT15(215-310)
Luronggu_12259	GT15(70-340)
Luronggu_02157	GT15(77-175)+GT15(182-326)+GT15(442-713)
Luronggu_05100	GT17(72-323)
Luronggu_04120	GT2(1226-1732)
Luronggu_12717	GT2(1238-1743)
Luronggu_01333	GT2(14-193)
Luronggu_00356	GT2(184-343)
Luronggu_03644	GT2(202-373)+GT2(349-616)
Luronggu_11570	GT2(217-390)+GT2(367-603)
Luronggu_05187	GT2(343-506)
Luronggu_04689	GT2(435-944)
Luronggu_01689	GT2(495-709)
Luronggu_12127	GT2(504-721)
Luronggu_12542	GT2(52-284)
Luronggu_08364	GT2(639-801)+GT2(779-1008)
Luronggu_00204	GT2(661-1182)
Luronggu_07353	GT2(66-244)
Luronggu_11262	GT2(769-984)
Luronggu_06444	GT20(199-503)
Luronggu_09392	GT20(200-520)
Luronggu_10336	GT20(74-554)
Luronggu_00583	GT21(55-317)
Luronggu_05753	GT22(2-252)
Luronggu_00453	GT22(52-527)
Luronggu_01898	GT22(6-439)
Luronggu_10427	GT24(1259-1524)
Luronggu_01411	GT25(67-298)
Luronggu_12038	GT3(26-668)
Luronggu_03763	GT32(81-161)
Luronggu_01240	GT33(43-556)
Luronggu_09376	GT35(146-747)
Luronggu_01682	GT39(426-664)
Luronggu_07116	GT39(61-302)
Luronggu_03128	GT39(75-314)
Luronggu_08854	GT4(203-327)
Luronggu_02870	GT4(410-601)
Luronggu_02738	GT4(492-664)
Luronggu_02179	GT48(729-1496)
Luronggu_10950	GT48(788-1561)
Luronggu_05251	GT49(139-422)
Luronggu_01759	GT50(439-716)
Luronggu_07962	GT57(177-654)
Luronggu_03558	GT57(53-560)
Luronggu_02761	GT58(34-393)
Luronggu_01137	GT59(9-354)
Luronggu_09047	GT61(298-385)
Luronggu_07440	GT66(24-708)
Luronggu_09544	GT66(24-711)
Luronggu_10638	GT69(142-380)
Luronggu_12034	GT69(161-388)
Luronggu_04692	GT76(5-409)
Luronggu_00909	GT8(4-284)
Luronggu_00499	GT8(6-283)
Luronggu_10793	GT8(82-300)
Luronggu_12779	GT90(329-631)
Luronggu_11164	GT90(334-590)
Luronggu_11488	GT90(357-617)
Luronggu_08560	GT90(362-626)
Luronggu_02036	PL1_2(71-246)
Luronggu_06070	PL1_7(59-238)
Luronggu_03089	PL1_7(72-251)
Luronggu_03090	PL1_7(76-255)
Luronggu_02835	PL14_4(145-366)
Luronggu_01564	PL14_4(168-388)
Luronggu_02891	PL14_4(198-364)
Luronggu_05570	PL14_4(66-229)
Luronggu_10685	PL14_4(66-279)
Luronggu_04476	PL14_5(100-290)
Luronggu_04475	PL14_5(101-312)
Luronggu_09133	PL26(11-836)
Luronggu_12135	PL3_2(137-329)
Luronggu_11241	PL3_2(31-221)
Luronggu_01154	PL3_2(37-107)
Luronggu_07436	PL3_2(39-229)
Luronggu_07437	PL3_2(74-264)
Luronggu_00582	PL35(876-1063)
Luronggu_12798	PL38(67-361)
Luronggu_08112	PL4_1(17-510)
Luronggu_07783	PL42(48-346)
Luronggu_00796	PL8(272-515)
Luronggu_02841	PL8_4(441-682)

## Sheet: Oudemansiella_raphanipes_CGG-A-
g14641	AA1(139-593)
g820	AA1(63-637)
g15404	AA1_1(1-188)
g14243	AA1_1(25-309)
g4659	AA1_1(30-329)
g10116	AA1_1(31-329)
g10126	AA1_1(31-329)
g5254	AA1_1(32-347)
g4652	AA1_1(33-331)
g3695	AA1_1(33-339)
g14326	AA1_1(33-340)
g2003	AA1_1(35-333)
g15849	AA1_1(35-341)
g13110	AA1_1(35-348)
g16287	AA1_1(35-350)
g8954	AA1_1(35-350)
g9339	AA1_1(561-867)
g13187	AA1_2(25-321)
g14674	AA1_2(39-379)
g8556	AA1_2(40-396)
g8548	AA1_2(41-396)
g6611	AA14(18-286)
g14567	AA14(18-293)
g14834	AA14(18-303)
g6608	AA14(19-284)
g12950	AA14(19-287)
g13714	AA14(21-296)
g15632	AA16(115-259)
g13823	AA16(23-189)
g2487	AA2(101-350)
g12418	AA2(44-303)
g10792	AA2(45-302)
g2443	AA2(45-302)
g3200	AA2(45-302)
g9387	AA2(45-302)
g2541	AA2(45-303)
g9389	AA2(46-299)
g4390	AA2(57-235)
g16426	AA2(57-292)
g3990	AA2(59-262)
g4377	AA2(65-280)
g6645	AA3_1(23-544)
g16727	AA3_2(110-555)
g13934	AA3_2(13-386)
g4426	AA3_2(13-594)
g6554	AA3_2(14-540)
g12240	AA3_2(15-598)
g12236	AA3_2(15-611)
g12998	AA3_2(17-600)
g15174	AA3_2(19-599)
g7873	AA3_2(28-590)
g7350	AA3_2(29-479)
g67	AA3_2(29-579)
g4135	AA3_2(29-615)
g7948	AA3_2(29-618)
g19003	AA3_2(30-300)
g66	AA3_2(30-379)
g14761	AA3_2(30-591)
g16883	AA3_2(31-596)+GH43_22(670-856)
g12237	AA3_2(32-578)
g12997	AA3_2(32-578)
g12239	AA3_2(32-580)
g4881	AA3_2(32-595)
g6686	AA3_2(33-598)
g10003	AA3_2(33-599)
g6614	AA3_2(34-586)
g9178	AA3_2(35-564)
g3130	AA3_2(36-624)
g330	AA3_2(38-589)
g1030	AA3_2(40-636)
g14714	AA3_2(40-636)
g16824	AA3_2(41-623)
g8520	AA3_2(42-539)
g12982	AA3_2(42-602)
g6313	AA3_2(43-603)
g6340	AA3_2(4-588)
g11395	AA3_2(50-631)
g18534	AA3_2(546-794)
g14799	AA3_2(55-622)
g16989	AA3_2(6-587)
g329	AA3_2(7-558)
g11139	AA3_2(7-584)
g14180	AA3_2(8-573)
g9215	AA3_3(10-598)
g18891	AA3_3(2-319)
g5609	AA3_3(3-598)
g4896	AA3_3(5-636)+AA3_3(671-1289)
g8165	AA3_3(7-592)
g9854	AA3_3(7-597)
g12093	AA3_4(34-559)
g1202	AA4(74-297)
g7620	AA4(95-328)
g3319	AA5(449-961)
g13929	AA5_1(20-607)
g8725	AA5_1(21-533)
g13026	AA5_1(21-544)
g13628	AA5_1(21-553)
g4308	AA5_1(215-758)
g10842	AA5_1(21-622)
g15835	AA5_1(22-505)
g13036	AA5_1(22-549)
g13595	AA5_1(32-567)
g15213	AA5_1(38-593)
g6941	AA5_1(51-586)
g13602	AA5_1(899-1428)
g7084	AA6(4-199)
g7673	AA6(45-240)
g17146	AA7(106-297)
g11587	AA7(109-531)
g10086	AA7(111-307)
g10510	AA7(115-321)
g3412	AA7(119-303)
g13289	AA7(119-319)
g10548	AA7(119-557)
g10488	AA7(121-297)
g2748	AA7(122-316)
g12278	AA7(125-548)
g2749	AA7(128-323)
g10412	AA7(131-296)
g2776	AA7(131-326)
g5521	AA7(131-327)
g1113	AA7(132-329)
g1805	AA7(137-582)
g10137	AA7(146-557)
g7218	AA7(147-557)
g10923	AA7(190-622)
g2572	AA7(250-443)
g4790	AA7(30-210)
g3226	AA7(30-244)
g2840	AA7(34-264)
g9831	AA7(37-268)
g8303	AA7(38-238)
g298	AA7(41-257)
g12668	AA7(45-252)
g2921	AA7(46-254)
g2216	AA7(52-220)
g474	AA7(53-294)
g15340	AA7(55-279)
g8025	AA7(62-260)
g2573	AA7(65-476)
g14206	AA7(66-476)
g2574	AA7(70-262)
g2496	AA7(78-530)
g4064	AA7(82-276)
g10486	AA7(960-1392)
g5608	AA8(23-198)+AA3_1(217-742)
g3573	AA8(31-209)+AA3_1(238-762)
g3477	AA9(10-217)
g10337	AA9(10-225)
g7926	AA9(10-270)
g837	AA9(11-228)
g128	AA9(11-245)
g3314	AA9(12-229)
g14565	AA9(14-235)
g7089	AA9(3-175)
g4668	AA9(6-210)
g9634	AA9(6-214)
g5468	AA9(6-215)
g3313	AA9(6-225)
g14768	AA9(6-232)
g14530	AA9(6-243)
g7513	AA9(7-227)
g7789	AA9(8-202)
g3983	AA9(8-203)
g16398	AA9(8-226)
g7761	AA9(9-205)
g129	AA9(9-232)
g17391	AA9(969-1224)
g913	CBM1(13-40)+GH5_7(112-385)
g6757	CBM1(24-51)+CE15(115-436)
g4491	CBM13(20-141)
g3079	CBM21(204-318)
g5887	CBM21(219-333)
g3359	CBM21(234-351)
g4378	CBM21(245-365)
g8849	CBM21(311-412)
g12587	CBM67(41-204)
g4967	CBM67(45-202)
g12581	CBM67(46-199)+CBM67(213-362)
g5438	CE1(107-298)
g5437	CE1(114-307)
g11394	CE1(39-310)
g13612	CE1(55-223)
g1604	CE12(1034-1247)
g1603	CE12(20-231)
g8732	CE12(24-235)
g4012	CE12(30-228)
g1011	CE12(7-188)
g8339	CE15(58-379)
g11432	CE16(20-280)
g188	CE16(21-281)
g7613	CE16(23-289)
g7614	CE16(24-165)+CE16(184-295)
g5179	CE16(34-306)
g5186	CE16(37-277)
g4456	CE16(45-293)
g11122	CE17(121-272)
g7120	CE2(154-353)
g16422	CE3(112-303)
g12555	CE3(35-226)
g16740	CE3(54-239)
g16952	CE4(126-237)
g15567	CE4(132-239)
g14351	CE4(132-247)
g8714	CE4(133-248)
g1964	CE4(143-258)
g8891	CE4(200-321)
g1887	CE4(202-318)
g11415	CE4(33-156)
g7011	CE4(35-151)
g2556	CE4(37-160)
g15796	CE4(38-157)
g4062	CE4(45-149)
g10583	CE4(54-176)
g12282	CE5(20-224)
g2962	CE8(27-294)
g11133	CE8(36-252)
g5579	CE8(407-726)
g5589	CE8(53-278)
g1998	CE9(10-271)+CE9(333-476)
g19046	GH1(1-215)
g12147	GH1(122-585)
g4470	GH1(148-620)
g14615	GH1(4-284)
g1104	GH10(168-471)
g2479	GH10(171-359)
g2478	GH10(240-428)
g1094	GH10(56-170)+GH10(195-362)
g2815	GH10(626-807)
g1095	GH10(82-385)
g1002	GH10(85-398)
g7841	GH105(118-305)
g12124	GH105(125-344)
g3657	GH105(126-315)
g2755	GH105(132-357)
g4248	GH105(145-404)
g8856	GH105(46-391)
g6796	GH105(47-366)
g7242	GH105(47-366)
g8806	GH105(48-366)
g6988	GH105(88-341)
g3032	GH109(13-171)
g6803	GH109(38-195)
g13874	GH109(9-167)
g18497	GH109(9-173)
g2118	GH11(38-215)
g6210	GH115(29-439)
g1958	GH115(36-645)
g8857	GH12(101-255)
g17324	GH12(107-255)
g13008	GH12(88-237)
g13007	GH12(91-239)
g2831	GH125(18-427)
g687	GH125(70-500)
g2030	GH127(308-524)
g6296	GH127(308-532)
g6302	GH127(337-561)
g11619	GH127(820-1029)
g2798	GH128(136-351)
g1118	GH128(156-358)
g2799	GH128(263-368)
g721	GH128(38-265)
g3500	GH128(40-248)
g8541	GH128(41-262)
g3337	GH128(98-310)
g9937	GH13_1(38-327)
g3568	GH13_1(54-375)
g4907	GH13_1(58-363)
g7961	GH13_1(58-367)
g12313	GH13_1(59-371)
g232	GH13_22(99-498)+GH13_22(1152-1618)
g7889	GH13_25(1129-1583)
g359	GH13_32(54-321)+CBM20(478-565)
g5514	GH13_32(55-322)
g8485	GH13_32(67-335)
g627	GH13_32(70-342)
g9682	GH13_40(32-393)
g17845	GH13_40(34-397)
g14080	GH13_40(35-398)
g16724	GH13_40(47-323)
g14066	GH13_40(78-303)
g2464	GH13_5(60-363)
g8790	GH13_5(89-429)
g12831	GH13_8(231-524)
g1670	GH131(19-288)
g5166	GH131(22-253)
g5165	GH131(23-253)
g2436	GH135(24-254)
g13371	GH15(100-501)+CBM20(540-626)
g3316	GH15(43-233)
g13115	GH15(47-441)+CBM20(473-557)
g11657	GH152(23-157)
g11666	GH152(23-169)
g4086	GH152(25-255)
g8765	GH152(25-255)
g8767	GH152(25-255)
g17712	GH152(27-173)
g5966	GH154(18-366)
g1319	GH16_1(105-338)
g6292	GH16_1(120-282)
g1819	GH16_1(151-396)
g494	GH16_1(172-403)
g9545	GH16_1(250-481)
g9546	GH16_1(257-489)
g6526	GH16_1(509-725)
g6281	GH16_1(58-292)
g1432	GH16_1(62-300)
g14236	GH16_1(62-303)
g8553	GH16_1(64-296)
g9429	GH16_1(64-296)
g10889	GH16_1(65-309)
g495	GH16_1(86-314)
g6932	GH16_10(34-235)
g11523	GH16_19(11-123)
g8245	GH16_19(151-318)
g11529	GH16_19(60-233)
g10157	GH16_2(138-474)
g6492	GH16_2(170-520)
g10064	GH16_2(176-527)
g5211	GH16_2(187-555)
g8066	GH16_2(191-531)
g2833	GH16_2(191-541)
g10437	GH16_2(192-544)
g11589	GH16_2(194-573)
g5587	GH16_2(196-544)
g9137	GH16_2(198-547)
g11054	GH16_2(199-535)
g8065	GH16_2(199-539)
g8782	GH16_2(231-575)
g11513	GH16_2(259-610)
g14895	GH16_23(95-267)
g4112	GH16_4(277-602)
g12251	GH16_4(348-604)
g9243	GH16_4(95-444)
g10051	GH17(137-405)
g16991	GH17(144-404)
g7253	GH17(187-457)
g11868	GH18(1167-1484)
g13173	GH18(1-188)
g7115	GH18(157-547)
g757	GH18(174-608)
g9752	GH18(19-439)
g2543	GH18(26-390)
g681	GH18(266-615)
g2875	GH18(28-397)
g16864	GH18(292-420)
g2874	GH18(29-396)
g2134	GH18(30-334)
g9755	GH18(36-460)
g3824	GH18(38-262)
g3056	GH18(42-340)
g4938	GH18(52-400)
g9766	GH18(60-415)
g9112	GH18(6-196)
g506	GH18(82-275)+GH18(324-520)
g8539	GH18(82-426)
g9751	GH18(87-447)
g12359	GH18(91-454)
g740	GH18(99-457)
g9312	GH2(3-708)
g6788	GH2(514-1199)
g7187	GH2(72-469)
g19114	GH20(1-220)
g15739	GH20(1-246)
g15731	GH20(1-317)
g16355	GH20(19-366)
g16359	GH27(119-395)
g6894	GH27(122-379)
g13363	GH27(123-380)
g10074	GH27(123-384)
g12076	GH27(126-367)
g8511	GH27(135-391)
g2684	GH27(168-423)
g1448	GH27(210-466)
g4142	GH28(35-368)
g13119	GH28(36-327)
g13116	GH28(36-349)
g9935	GH28(43-375)
g5270	GH28(51-405)
g2961	GH28(53-398)
g13346	GH28(64-352)
g3976	GH28(68-340)
g16242	GH28(88-414)
g11351	GH29(328-683)
g8331	GH29(367-742)
g9714	GH3(115-256)
g2706	GH3(115-366)
g421	GH3(1-203)
g1004	GH3(124-330)
g4019	GH3(152-313)
g1080	GH3(164-366)
g1085	GH3(170-371)
g1078	GH3(171-372)
g9887	GH3(174-376)
g9512	GH3(196-398)
g14749	GH3(37-251)
g579	GH3(37-251)
g7368	GH3(50-246)
g11695	GH3(71-322)
g11706	GH3(71-322)
g12652	GH3(72-275)
g5284	GH3(73-324)
g10419	GH3(73-325)
g10980	GH3(787-989)
g18953	GH3(84-210)
g10173	GH30_3(54-483)
g6136	GH30_4(20-460)
g15996	GH31(236-734)
g479	GH31(250-758)
g6871	GH31(266-700)
g10655	GH31(278-702)
g9544	GH31(278-709)
g12502	GH31(280-721)
g7522	GH31(355-809)
g13604	GH31(464-968)
g11637	GH35(18-337)
g10738	GH35(36-372)
g4220	GH35(49-375)
g8300	GH35(56-381)
g10755	GH35(60-387)
g13415	GH35(63-371)
g11668	GH35(63-381)
g14701	GH35(63-403)
g11673	GH35(64-361)
g12411	GH35(85-403)
g14760	GH35(94-412)
g13417	GH37(71-520)
g13992	GH37(8-576)
g1050	GH38(290-545)
g4278	GH43_13(22-316)+CBM91(343-553)
g971	GH43_13(23-313)+CBM91(341-542)
g14527	GH43_21(76-306)
g11960	GH43_23(82-285)
g13506	GH43_24(45-280)
g13494	GH43_24(64-317)
g5479	GH43_26(22-317)
g2105	GH43_26(464-650)
g8039	GH43_30(38-318)
g25	GH43_36(31-297)+CBM91(325-507)
g13208	GH43_5(30-305)
g13212	GH43_5(33-306)
g10383	GH43_5(59-309)
g5837	GH43_6(32-325)
g19061	GH44(26-240)
g16708	GH45(269-418)+GH45(434-591)
g11134	GH47(103-573)
g3549	GH47(121-587)
g3720	GH47(32-481)
g4107	GH47(45-498)
g2053	GH47(56-489)
g13697	GH47(56-511)
g6206	GH47(74-588)
g3630	GH47(75-612)
g3621	GH47(86-582)
g14347	GH5_12(100-615)
g17377	GH5_12(29-585)
g14914	GH5_15(73-241)
g11560	GH5_22(19-305)
g1421	GH5_22(47-340)
g11271	GH5_30(49-494)
g5415	GH5_5(100-236)
g7445	GH5_5(100-394)
g7452	GH5_5(1-155)
g3050	GH5_5(41-233)
g8116	GH5_5(66-345)
g3243	GH5_50(98-382)
g1256	GH5_7(59-353)
g17104	GH5_9(11-134)
g2451	GH5_9(123-433)
g13441	GH5_9(215-506)
g9528	GH5_9(216-522)
g19028	GH5_9(2-170)
g18872	GH5_9(226-379)
g13365	GH5_9(226-532)
g5302	GH5_9(228-534)
g10121	GH5_9(235-540)
g9529	GH5_9(242-548)
g3392	GH5_9(245-552)
g13937	GH5_9(252-547)
g3716	GH5_9(359-665)
g6603	GH5_9(729-1034)
g1651	GH5_9(80-384)
g3267	GH51(207-687)
g6971	GH51(208-682)
g4904	GH51(225-656)
g6984	GH51(238-676)
g8286	GH51(3-496)
g8337	GH53(21-341)
g8328	GH53(22-342)
g10517	GH55(39-727)
g3713	GH55(39-778)
g3703	GH55(40-782)
g1137	GH55(41-801)
g11433	GH6(110-406)
g10472	GH6(58-350)
g12385	GH6(59-349)
g6858	GH63(1187-1403)
g6482	GH63(569-1021)
g11315	GH7(20-454)
g11318	GH7(20-454)
g11319	GH7(20-454)
g13903	GH7(20-454)
g7041	GH7(20-455)
g2226	GH71(110-541)
g16394	GH71(1-235)
g17350	GH71(3-244)
g15528	GH71(41-429)
g14682	GH71(49-419)
g10778	GH71(5-383)
g2890	GH71(63-431)
g3628	GH71(66-450)
g6528	GH71(97-481)
g1859	GH72(23-335)
g1163	GH74(70-195)
g1161	GH74(79-189)
g7003	GH76(125-328)
g11087	GH76(2-308)
g13258	GH76(24-333)
g3178	GH78(67-626)
g3166	GH78(67-627)
g3165	GH78(67-629)
g11736	GH78(67-630)
g1929	GH78(70-627)
g16206	GH79(21-290)
g4654	GH79(241-530)
g2144	GH79(42-466)
g2143	GH79(59-514)
g14485	GH79(86-414)
g6362	GH85(69-409)
g6384	GH85(70-409)
g3748	GH88(57-381)
g1097	GH88(63-384)
g1098	GH88(65-385)
g6805	GH9(49-516)
g18890	GH92(1-367)
g9313	GH92(152-564)
g8859	GH92(271-777)
g13606	GH92(299-817)
g4532	GH93(42-353)
g4641	GH95(17-692)
g101	GH95(31-790)
g2650	GT1(128-448)
g6553	GT1(129-450)
g16791	GT1(190-446)
g10014	GT1(196-529)
g19085	GT1(2-203)
g9888	GT1(228-545)
g2259	GT1(619-1033)
g1857	GT1(935-1354)
g8953	GT15(560-830)
g3378	GT15(60-330)
g9115	GT15(68-338)
g245	GT15(70-340)
g8545	GT15(79-353)
g246	GT15(80-350)
g10570	GT15(88-360)
g8052	GT15(97-250)
g4274	GT17(645-934)
g13924	GT2(113-287)+GT2(264-473)
g738	GT2(1212-1721)
g7643	GT2(1234-1739)
g15574	GT2(1241-1746)
g4872	GT2(193-352)
g6793	GT2(208-379)+GT2(356-628)
g432	GT2(278-440)+GT2(418-666)
g1429	GT2(307-472)
g1383	GT2(443-947)
g1572	GT2(50-285)
g12250	GT2(503-702)
g9244	GT2(519-724)
g14693	GT2(555-785)
g10316	GT2(639-757)
g10163	GT2(652-1174)
g12758	GT2(66-242)
g12306	GT2(76-254)
g17201	GT2(8-175)
g7333	GT20(182-663)
g395	GT20(203-508)
g8926	GT20(99-570)
g9130	GT21(70-327)
g1625	GT22(52-530)
g4306	GT22(6-420)
g4708	GT22(8-393)
g10885	GT24(1243-1490)
g13502	GT25(635-872)
g18887	GT3(4-251)
g17444	GT3(59-685)
g15836	GT3(8-402)
g663	GT32(81-161)
g8144	GT33(45-544)
g14381	GT35(146-862)
g391	GT39(118-356)
g513	GT39(62-303)
g7400	GT39(71-309)
g12586	GT4(151-269)
g5533	GT4(207-324)
g5965	GT4(222-398)
g6457	GT4(322-476)
g7745	GT4(498-672)
g268	GT48(746-1513)
g4087	GT48(755-1523)
g4245	GT49(172-371)
g72	GT50(171-442)
g7974	GT57(167-621)
g2006	GT57(37-443)
g4284	GT58(23-369)
g1833	GT59(65-258)
g4293	GT66(275-907)
g5943	GT66(36-378)
g14274	GT69(1-158)
g11123	GT69(144-382)
g15627	GT69(157-384)
g17557	GT69(198-460)
g16125	GT69(33-279)
g7124	GT69(33-279)
g14654	GT76(38-360)
g10315	GT8(234-470)
g12361	GT8(3-259)
g1219	GT8(4-261)
g8613	GT8(6-229)
g10323	GT90(302-611)
g10012	GT90(368-624)
g11596	GT90(523-778)
g3642	PL1_2(6-194)
g87	PL1_2(69-244)
g12924	PL1_4(108-294)
g7017	PL1_4(93-240)
g13334	PL1_7(63-187)
g10272	PL1_7(73-252)
g10786	PL1_7(73-252)
g9532	PL1_7(73-252)
g3590	PL1_7(76-255)
g6707	PL1_7(77-256)
g9905	PL1_9(65-250)
g16160	PL14(168-341)
g6060	PL14_4(612-823)
g802	PL14_5(91-298)
g3741	PL26(11-863)
g15466	PL3_2(30-223)
g3335	PL3_2(33-222)
g2190	PL3_2(35-221)
g2191	PL3_2(36-186)
g8797	PL3_2(71-204)
g16649	PL35(239-402)
g9141	PL35(516-702)
g17458	PL35(67-250)
g1200	PL38(281-535)
g7953	PL4_1(15-521)
g6521	PL4_1(19-516)
g6517	PL4_1(20-515)
g14576	PL42(50-340)
g14571	PL42(50-352)
g1303	PL8_3(407-656)
g16673	PL9_3(21-380)

## Sheet: Pleurotus djamor MPG-05
KAJ8474060.1	AA1_1(10-248)+CBM67(465-609)+CBM67(629-775)+CBM67(815-959)+CBM67(980-1125)
KAJ8521934.1	AA1_1(1-191)
KAJ8488061.1	AA1_1(119-426)
KAJ8483446.1	AA1_1(1-261)
KAJ8516526.1	AA1_1(1-261)
KAJ8520191.1	AA1_1(149-358)
KAJ8514247.1	AA1_1(32-331)
KAJ8518949.1	AA1_1(33-313)
KAJ8516532.1	AA1_1(33-337)
KAJ8487814.1	AA1_1(33-338)
KAJ8482689.1	AA1_1(34-332)
KAJ8489809.1	AA1_1(34-332)
KAJ8508845.1	AA1_1(34-333)
KAJ8462846.1	AA1_1(35-335)
KAJ8518950.1	AA1_1(35-335)
KAJ8496639.1	AA1_1(38-342)+CBM67(559-703)+CBM67(723-869)
KAJ8502762.1	AA1_1(38-345)+GT39(576-815)
KAJ8486910.1	AA1_1(75-354)
KAJ8516537.1	AA1_1(75-354)
KAJ8520182.1	AA1_1(80-289)
KAJ8509221.1	AA1_2(41-399)
KAJ8480754.1	AA12(34-435)
KAJ8517821.1	AA12(34-435)
KAJ8469013.1	AA14(1-240)
KAJ8518426.1	AA14(1-247)
KAJ8519244.1	AA14(22-267)
KAJ8521564.1	AA16(1960-2128)
KAJ8455242.1	AA16(21-189)
KAJ8488883.1	AA2(115-352)
KAJ8507063.1	AA2(115-352)
KAJ8520008.1	AA2(2-142)
KAJ8520313.1	AA2(32-287)
KAJ8481169.1	AA2(40-300)
KAJ8518808.1	AA2(40-300)
KAJ8514549.1	AA2(41-317)
KAJ8520286.1	AA2(42-295)
KAJ8518043.1	AA2(43-194)
KAJ8518056.1	AA2(43-298)
KAJ8518065.1	AA2(44-297)
KAJ8463775.1	AA2(44-303)
KAJ8520448.1	AA2(44-303)
KAJ8482205.1	AA2(45-304)
KAJ8517199.1	AA2(45-304)
KAJ8469076.1	AA2(46-299)
KAJ8483448.1	AA2(46-299)
KAJ8516547.1	AA2(46-299)
KAJ8520005.1	AA2(46-299)
KAJ8483444.1	AA2(46-301)
KAJ8516527.1	AA2(46-301)
KAJ8520007.1	AA2(46-301)
KAJ8520010.1	AA2(46-301)
KAJ8473552.1	AA2(47-300)
KAJ8509456.1	AA2(47-300)
KAJ8516151.1	AA2(47-300)
KAJ8520312.1	AA2(47-300)
KAJ8473553.1	AA2(5-241)
KAJ8521056.1	AA2(63-240)
KAJ8488449.1	AA3_1(4-267)
KAJ8463962.1	AA3_2(11-567)
KAJ8463201.1	AA3_2(121-496)
KAJ8516102.1	AA3_2(121-525)
KAJ8461841.1	AA3_2(13-608)
KAJ8517226.1	AA3_2(13-608)
KAJ8508976.1	AA3_2(14-589)
KAJ8519806.1	AA3_2(158-539)
KAJ8502004.1	AA3_2(16-588)
KAJ8515909.1	AA3_2(16-593)
KAJ8518913.1	AA3_2(220-547)
KAJ8508036.1	AA3_2(22-627)
KAJ8516575.1	AA3_2(232-528)
KAJ8517250.1	AA3_2(31-568)
KAJ8487634.1	AA3_2(31-589)
KAJ8480990.1	AA3_2(321-901)
KAJ8507346.1	AA3_2(32-573)
KAJ8514729.1	AA3_2(32-573)
KAJ8509455.1	AA3_2(33-591)
KAJ8516150.1	AA3_2(33-592)
KAJ8507737.1	AA3_2(3-407)
KAJ8508037.1	AA3_2(34-558)
KAJ8475308.1	AA3_2(34-567)
KAJ8521491.1	AA3_2(34-568)
KAJ8516145.1	AA3_2(34-592)
KAJ8516168.1	AA3_2(34-592)
KAJ8509457.1	AA3_2(34-593)
KAJ8516153.1	AA3_2(34-593)
KAJ8516161.1	AA3_2(34-593)
KAJ8516164.1	AA3_2(34-593)
KAJ8475313.1	AA3_2(35-570)
KAJ8521474.1	AA3_2(35-570)
KAJ8516162.1	AA3_2(35-595)
KAJ8518228.1	AA3_2(35-618)+AA3_2(633-1216)
KAJ8516435.1	AA3_2(35-624)
KAJ8514737.1	AA3_2(37-593)
KAJ8515214.1	AA3_2(38-297)
KAJ8502391.1	AA3_2(38-421)
KAJ8487631.1	AA3_2(38-598)
KAJ8517245.1	AA3_2(38-598)
KAJ8508635.1	AA3_2(44-628)
KAJ8487071.1	AA3_2(4-558)
KAJ8518333.1	AA3_2(4-575)
KAJ8516434.1	AA3_2(4-588)
KAJ8497097.1	AA3_2(539-764)
KAJ8523186.1	AA3_2(54-414)
KAJ8507347.1	AA3_2(550-994)
KAJ8497110.1	AA3_2(5-588)
KAJ8519803.1	AA3_2(5-588)
KAJ8507343.1	AA3_2(6-517)
KAJ8497096.1	AA3_2(6-531)
KAJ8519298.1	AA3_2(6-599)
KAJ8508967.1	AA3_2(72-502)+AA3_2(573-1091)
KAJ8519275.1	AA3_2(72-523)+AA3_2(613-975)
KAJ8509369.1	AA3_2(7-589)
KAJ8490039.1	AA3_2(78-627)
KAJ8503523.1	AA3_2(78-648)
KAJ8497089.1	AA3_2(860-1384)
KAJ8519059.1	AA3_3(10-591)
KAJ8508104.1	AA3_3(213-555)
KAJ8509085.1	AA3_3(226-624)
KAJ8519058.1	AA3_3(2-543)
KAJ8517833.1	AA3_3(5-638)
KAJ8489460.1	AA3_3(9-601)
KAJ8516976.1	AA4(44-231)
KAJ8515272.1	AA4(48-270)
KAJ8518831.1	AA4(48-270)
KAJ8517873.1	AA5(500-1013)
KAJ8522751.1	AA5(779-1286)
KAJ8473322.1	AA5_1(1-331)
KAJ8509487.1	AA5_1(19-541)+AA5_1(637-1012)
KAJ8496231.1	AA5_1(19-550)
KAJ8523097.1	AA5_1(202-747)
KAJ8453635.1	AA5_1(21-390)
KAJ8514510.1	AA5_1(21-569)
KAJ8509485.1	AA5_1(22-465)
KAJ8483083.1	AA5_1(27-567)
KAJ8509079.1	AA5_1(28-555)
KAJ8507234.1	AA5_1(28-562)
KAJ8457006.1	AA5_1(28-568)
KAJ8514511.1	AA5_1(33-612)
KAJ8518572.1	AA5_1(35-566)
KAJ8520480.1	AA5_1(36-591)
KAJ8461880.1	AA5_1(37-571)
KAJ8517396.1	AA5_1(37-571)
KAJ8463198.1	AA5_1(37-578)
KAJ8495299.1	AA5_1(39-578)
KAJ8518560.1	AA5_1(39-578)
KAJ8514651.1	AA5_1(45-579)
KAJ8483035.1	AA6(4-199)
KAJ8507907.1	AA6(4-199)
KAJ8508710.1	AA6(751-946)
KAJ8482846.1	AA7(135-312)
KAJ8516973.1	AA7(135-314)
KAJ8497001.1	AA7(138-568)
KAJ8509288.1	AA7(138-568)
KAJ8517473.1	AA7(254-594)
KAJ8514856.1	AA7(27-460)
KAJ8502533.1	AA7(300-494)
KAJ8516728.1	AA7(349-564)
KAJ8457758.1	AA7(350-564)
KAJ8482850.1	AA7(463-660)
KAJ8481694.1	AA7(51-500)
KAJ8455641.1	AA7(62-245)
KAJ8514775.1	AA7(62-267)
KAJ8515481.1	AA7(62-268)
KAJ8487457.1	AA7(63-247)
KAJ8508275.1	AA7(63-247)
KAJ8520620.1	AA7(64-513)
KAJ8501508.1	AA7(65-248)
KAJ8508280.1	AA7(65-248)
KAJ8495373.1	AA7(66-260)
KAJ8482389.1	AA7(77-249)
KAJ8487459.1	AA7(77-497)
KAJ8508269.1	AA7(77-497)
KAJ8508277.1	AA7(78-263)
KAJ8482030.1	AA7(78-268)
KAJ8495371.1	AA7(78-268)
KAJ8502537.1	AA7(78-268)
KAJ8517667.1	AA7(78-268)
KAJ8519247.1	AA7(78-268)
KAJ8520864.1	AA7(78-268)
KAJ8457727.1	AA7(78-269)
KAJ8468901.1	AA7(78-269)
KAJ8481841.1	AA7(78-269)
KAJ8488394.1	AA7(78-269)
KAJ8503156.1	AA7(78-269)
KAJ8507834.1	AA7(78-269)
KAJ8507845.1	AA7(78-269)
KAJ8468497.1	AA7(78-270)
KAJ8503151.1	AA7(78-270)
KAJ8487463.1	AA7(78-274)
KAJ8507850.1	AA7(79-269)
KAJ8516163.1	AA7(79-270)
KAJ8457726.1	AA7(81-274)
KAJ8517444.1	AA7(91-280)
KAJ8472402.1	AA7(93-282)
KAJ8507618.1	AA8(24-197)+AA3_1(219-762)
KAJ8508326.1	AA8(24-203)+AA3_1(224-769)
KAJ8495400.1	AA9(10-192)
KAJ8518303.1	AA9(10-192)
KAJ8502979.1	AA9(10-223)
KAJ8521969.1	AA9(10-229)
KAJ8495140.1	AA9(10-239)
KAJ8495132.1	AA9(10-256)
KAJ8457510.1	AA9(11-141)
KAJ8522092.1	AA9(11-196)
KAJ8514548.1	AA9(11-230)
KAJ8454291.1	AA9(13-216)
KAJ8509067.1	AA9(13-216)
KAJ8514135.1	AA9(13-228)
KAJ8457681.1	AA9(14-168)
KAJ8516756.1	AA9(32-155)
KAJ8519052.1	AA9(408-610)
KAJ8474996.1	AA9(494-704)
KAJ8507386.1	AA9(5-222)
KAJ8516394.1	AA9(5-227)
KAJ8517132.1	AA9(67-281)
KAJ8480807.1	AA9(7-217)
KAJ8520041.1	AA9(7-217)
KAJ8507498.1	AA9(7-229)+AA9(317-520)
KAJ8482340.1	AA9(8-139)
KAJ8495470.1	AA9(8-171)
KAJ8507787.1	AA9(8-171)
KAJ8487984.1	AA9(8-205)
KAJ8487985.1	AA9(8-205)
KAJ8522268.1	AA9(8-205)
KAJ8522271.1	AA9(8-205)
KAJ8502399.1	AA9(8-216)
KAJ8514278.1	AA9(8-216)
KAJ8514992.1	AA9(8-216)
KAJ8502935.1	AA9(8-217)
KAJ8508424.1	AA9(8-225)
KAJ8508421.1	AA9(8-226)
KAJ8497107.1	AA9(8-227)
KAJ8508423.1	AA9(8-227)+CBM1(295-322)
KAJ8494296.1	AA9(8-228)
KAJ8521667.1	AA9(8-228)
KAJ8457021.1	AA9(8-236)
KAJ8495135.1	AA9(8-236)
KAJ8520730.1	AA9(9-203)
KAJ8507163.1	AA9(9-225)
KAJ8515390.1	AA9(9-225)
KAJ8455534.1	AA9(9-227)
KAJ8508420.1	AA9(9-227)
KAJ8514314.1	AA9(9-227)
KAJ8515182.1	CBM1(24-51)+CE16(100-341)
KAJ8521495.1	CBM1(25-52)
KAJ8519999.1	CBM13(128-272)
KAJ8495136.1	CBM13(166-291)
KAJ8453796.1	CBM13(175-297)
KAJ8468676.1	CBM13(176-297)+CBM13(473-592)
KAJ8521158.1	CBM13(183-305)
KAJ8514792.1	CBM13(185-312)
KAJ8481563.1	CBM13(197-321)
KAJ8507542.1	CBM13(197-321)
KAJ8514824.1	CBM13(32-155)+CBM13(187-312)
KAJ8519775.1	CBM13(32-159)+CBM13(186-311)
KAJ8514796.1	CBM13(32-169)+CBM13(186-315)
KAJ8523074.1	CBM13(32-179)+CBM13(194-429)
KAJ8508457.1	CBM13(32-183)+CBM13(194-394)
KAJ8508762.1	CBM13(33-156)
KAJ8494310.1	CBM13(33-158)
KAJ8486904.1	CBM13(33-172)+CBM13(189-315)
KAJ8514789.1	CBM13(33-184)
KAJ8507166.1	CBM13(35-162)+CBM13(186-308)
KAJ8517078.1	CBM13(37-158)
KAJ8472951.1	CBM13(39-176)+CBM13(226-353)
KAJ8514793.1	CBM13(39-193)+CBM13(261-387)
KAJ8517075.1	CBM13(40-171)
KAJ8520470.1	CBM13(4-106)+CBM13(142-264)
KAJ8455330.1	CBM13(42-162)
KAJ8468547.1	CBM13(599-728)
KAJ8523182.1	CBM13(80-235)+CBM13(200-322)
KAJ8486901.1	CBM13(96-222)
KAJ8516362.1	CBM21(315-417)
KAJ8474647.1	CBM21(9-111)
KAJ8517169.1	CBM42(609-735)
KAJ8482304.1	CBM67(105-252)
KAJ8507057.1	CBM67(14-161)
KAJ8487286.1	CBM67(15-147)
KAJ8461826.1	CBM67(27-150)
KAJ8503454.1	CBM67(46-193)
KAJ8509019.1	CBM67(54-200)+CBM67(214-361)
KAJ8496526.1	CBM67(55-201)+CBM67(215-361)
KAJ8507867.1	CBM67(55-202)+CBM67(216-358)
KAJ8474129.1	CBM67(55-202)+CBM67(268-375)
KAJ8507052.1	CBM67(56-178)
KAJ8507647.1	CBM67(56-197)
KAJ8522920.1	CBM67(56-200)+CBM67(220-367)
KAJ8518558.1	CBM67(56-206)+CBM67(220-362)
KAJ8486909.1	CBM67(56-206)+CBM67(220-366)
KAJ8516535.1	CBM67(56-206)+CBM67(220-366)
KAJ8495294.1	CBM67(56-206)+CBM67(221-362)
KAJ8482303.1	CBM67(56-208)+CBM67(222-363)
KAJ8454990.1	CBM67(56-208)+CBM67(241-353)
KAJ8496638.1	CBM67(69-214)
KAJ8522921.1	CBM67(73-217)+CBM67(237-384)
KAJ8461829.1	CBM67(9-113)+CBM67(135-281)
KAJ8520275.1	CBM67(9-157)+CBM67(173-323)
KAJ8496769.1	CBM91(82-291)
KAJ8495803.1	CE1(39-189)
KAJ8455455.1	CE1(41-236)
KAJ8502709.1	CE1(41-236)
KAJ8509425.1	CE1(46-300)
KAJ8462818.1	CE12(27-217)
KAJ8521889.1	CE12(27-217)
KAJ8483232.1	CE15(109-430)
KAJ8514610.1	CE15(109-430)
KAJ8514487.1	CE15(28-340)
KAJ8514609.1	CE15(46-367)
KAJ8453869.1	CE15(67-375)
KAJ8515619.1	CE16(114-307)
KAJ8515119.1	CE16(122-256)
KAJ8496341.1	CE16(31-263)
KAJ8483178.1	CE16(323-510)
KAJ8503321.1	CE16(33-297)
KAJ8521001.1	CE16(340-527)
KAJ8514901.1	CE16(34-301)
KAJ8515115.1	CE16(401-629)
KAJ8522309.1	CE16(49-266)
KAJ8507710.1	CE16(49-272)
KAJ8516026.1	CE16(49-272)
KAJ8522310.1	CE16(50-245)
KAJ8515181.1	CE16(618-763)+CE16(763-854)
KAJ8496221.1	CE16(7-134)
KAJ8507874.1	CE16(9-184)
KAJ8523328.1	CE17(262-416)
KAJ8456565.1	CE2(149-350)
KAJ8522141.1	CE2(149-350)
KAJ8488599.1	CE4(154-262)
KAJ8521272.1	CE4(169-269)
KAJ8462442.1	CE4(198-311)
KAJ8517045.1	CE4(198-311)
KAJ8453657.1	CE4(34-156)
KAJ8520761.1	CE4(34-156)
KAJ8468381.1	CE4(35-156)
KAJ8516797.1	CE4(35-156)
KAJ8516780.1	CE4(39-164)
KAJ8469598.1	CE4(3-99)
KAJ8474489.1	CE4(40-152)
KAJ8468382.1	CE4(41-164)
KAJ8520760.1	CE4(86-207)
KAJ8508055.1	CE8(35-295)
KAJ8482060.1	CE8(35-318)
KAJ8519962.1	CE9(11-272)
KAJ8455337.1	GH1(15-435)
KAJ8507773.1	GH1(222-434)
KAJ8454035.1	GH1(252-464)
KAJ8509392.1	GH1(5-480)
KAJ8514966.1	GH1(7-470)
KAJ8515628.1	GH1(7-470)
KAJ8519060.1	GH10(101-234)
KAJ8453881.1	GH10(103-280)+GH10(324-617)
KAJ8519048.1	GH10(103-371)
KAJ8519061.1	GH10(26-298)+GH10(410-732)
KAJ8520534.1	GH10(27-310)
KAJ8457124.1	GH10(27-319)
KAJ8520738.1	GH10(38-350)
KAJ8521912.1	GH10(88-396)
KAJ8519062.1	GH10(88-398)
KAJ8522652.1	GH10(95-385)
KAJ8522980.1	GH105(118-351)
KAJ8514351.1	GH105(175-350)
KAJ8474162.1	GH105(221-579)
KAJ8521373.1	GH105(223-580)
KAJ8481253.1	GH105(7-268)
KAJ8515977.1	GH105(7-268)
KAJ8494725.1	GH109(14-175)
KAJ8515636.1	GH109(14-175)
KAJ8515993.1	GH109(7-166)
KAJ8462199.1	GH11(42-225)
KAJ8516254.1	GH11(42-225)
KAJ8523203.1	GH11(43-217)
KAJ8501876.1	GH11(46-221)
KAJ8518640.1	GH11(47-141)
KAJ8508298.1	GH11(47-214)
KAJ8508303.1	GH11(47-230)
KAJ8507506.1	GH115(36-676)
KAJ8503580.1	GH115(36-681)
KAJ8518650.1	GH12(106-251)
KAJ8517497.1	GH12(98-247)
KAJ8456114.1	GH125(28-426)
KAJ8523499.1	GH125(75-473)
KAJ8517694.1	GH127(1053-1277)
KAJ8523505.1	GH128(164-385)
KAJ8507118.1	GH128(44-144)+GH128(154-237)
KAJ8518600.1	GH128(45-262)
KAJ8482068.1	GH128(47-239)
KAJ8514695.1	GH128(48-262)
KAJ8462903.1	GH128(62-274)
KAJ8481052.1	GH13_1(56-373)
KAJ8518932.1	GH13_1(56-374)
KAJ8508544.1	GH13_1(63-368)
KAJ8521655.1	GH13_22(158-436)+GH13_22(1089-1555)
KAJ8515736.1	GH13_25(1134-1589)
KAJ8519570.1	GH13_32(1-206)+CBM20(365-452)
KAJ8501524.1	GH13_32(14-126)
KAJ8519583.1	GH13_32(65-332)+CBM20(509-564)
KAJ8496788.1	GH13_32(69-321)
KAJ8516302.1	GH13_32(71-325)
KAJ8456416.1	GH13_40(15-258)
KAJ8520613.1	GH13_40(15-258)
KAJ8487936.1	GH13_40(31-394)
KAJ8503235.1	GH13_40(31-394)
KAJ8455746.1	GH13_5(17-253)
KAJ8506879.1	GH13_5(41-234)+GH13_5(236-357)
KAJ8515232.1	GH13_8(231-524)
KAJ8515348.1	GH13_8(231-524)
KAJ8455898.1	GH131(20-313)
KAJ8521686.1	GH131(20-313)
KAJ8521706.1	GH131(20-313)
KAJ8503322.1	GH131(23-253)
KAJ8454772.1	GH131(8-301)
KAJ8520479.1	GH135(59-176)
KAJ8518386.1	GH15(101-499)+CBM20(532-618)
KAJ8507250.1	GH15(312-687)
KAJ8519553.1	GH15(312-687)
KAJ8521174.1	GH15(34-443)
KAJ8522081.1	GH152(24-184)
KAJ8506893.1	GH152(25-255)
KAJ8522083.1	GH152(26-256)
KAJ8506899.1	GH152(41-137)
KAJ8516768.1	GH152(506-736)
KAJ8514375.1	GH154(20-373)
KAJ8515813.1	GH16_1(115-329)
KAJ8520563.1	GH16_1(179-418)
KAJ8456380.1	GH16_1(3-156)
KAJ8516069.1	GH16_1(3-156)
KAJ8483390.1	GH16_1(44-297)
KAJ8516684.1	GH16_1(44-297)
KAJ8507182.1	GH16_1(48-272)
KAJ8508241.1	GH16_1(503-718)
KAJ8488256.1	GH16_1(534-658)
KAJ8521509.1	GH16_1(61-293)
KAJ8520274.1	GH16_1(63-296)
KAJ8521487.1	GH16_1(64-287)
KAJ8522218.1	GH16_1(64-293)
KAJ8463021.1	GH16_1(64-295)
KAJ8474164.1	GH16_1(64-306)
KAJ8517753.1	GH16_1(64-306)
KAJ8522535.1	GH16_1(65-297)
KAJ8521871.1	GH16_1(69-301)
KAJ8502581.1	GH16_1(99-330)
KAJ8482588.1	GH16_18(85-237)
KAJ8521224.1	GH16_18(85-237)
KAJ8482587.1	GH16_18(94-252)
KAJ8521225.1	GH16_18(94-252)
KAJ8507677.1	GH16_19(111-279)
KAJ8508998.1	GH16_19(111-279)
KAJ8521113.1	GH16_2(167-521)
KAJ8473916.1	GH16_2(197-548)
KAJ8515335.1	GH16_2(197-548)
KAJ8509418.1	GH16_2(207-557)
KAJ8456616.1	GH16_2(216-566)
KAJ8462481.1	GH16_2(220-566)
KAJ8519014.1	GH16_2(220-566)
KAJ8496348.1	GH16_2(328-705)
KAJ8487014.1	GH16_2(452-806)
KAJ8516985.1	GH16_2(454-808)
KAJ8522759.1	GH16_4(111-386)
KAJ8517883.1	GH16_4(357-609)
KAJ8502362.1	GH16_4(535-703)+GH16_4(766-918)
KAJ8502368.1	GH16_4(708-859)
KAJ8509150.1	GH162(197-379)
KAJ8488238.1	GH17(120-392)
KAJ8515329.1	GH17(120-392)
KAJ8518111.1	GH18(106-477)
KAJ8519949.1	GH18(113-432)
KAJ8483486.1	GH18(158-541)
KAJ8522188.1	GH18(158-541)
KAJ8519521.1	GH18(166-503)
KAJ8521184.1	GH18(167-445)
KAJ8519403.1	GH18(185-580)
KAJ8481331.1	GH18(232-580)
KAJ8520186.1	GH18(232-580)
KAJ8474032.1	GH18(233-582)
KAJ8481334.1	GH18(236-584)
KAJ8520183.1	GH18(236-584)
KAJ8509135.1	GH18(24-272)
KAJ8503581.1	GH18(24-283)
KAJ8487687.1	GH18(322-691)
KAJ8514926.1	GH18(364-654)+GH18(817-1022)
KAJ8495476.1	GH18(40-408)
KAJ8454974.1	GH18(46-414)
KAJ8495473.1	GH18(46-414)
KAJ8509393.1	GH18(49-429)
KAJ8508328.1	GH18(56-405)
KAJ8522163.1	GH18(57-399)
KAJ8522177.1	GH18(57-399)
KAJ8522179.1	GH18(63-318)
KAJ8522161.1	GH18(63-380)
KAJ8519827.1	GH18(81-305)
KAJ8522162.1	GH18(81-403)
KAJ8522180.1	GH18(81-404)
KAJ8519825.1	GH18(82-297)
KAJ8518013.1	GH2(194-920)
KAJ8473477.1	GH2(3-686)
KAJ8475140.1	GH2(4-678)
KAJ8514868.1	GH2(4-679)
KAJ8519326.1	GH2(4-724)
KAJ8518331.1	GH20(1-314)
KAJ8481754.1	GH20(211-418)
KAJ8487077.1	GH20(2-185)
KAJ8508948.1	GH24(110-251)
KAJ8464058.1	GH24(23-164)
KAJ8508949.1	GH24(23-164)
KAJ8463656.1	GH25(37-221)
KAJ8514554.1	GH25(37-226)
KAJ8520784.1	GH27(119-353)
KAJ8516474.1	GH27(128-374)
KAJ8518545.1	GH27(160-416)
KAJ8474526.1	GH27(164-428)
KAJ8456849.1	GH27(47-323)
KAJ8486911.1	GH27(90-346)
KAJ8503434.1	GH27(93-307)
KAJ8454046.1	GH28(19-360)
KAJ8518588.1	GH28(30-352)
KAJ8507997.1	GH28(36-349)
KAJ8481607.1	GH28(41-374)
KAJ8495029.1	GH28(41-374)
KAJ8519113.1	GH28(447-767)
KAJ8454667.1	GH28(46-350)
KAJ8489967.1	GH28(46-350)
KAJ8502997.1	GH28(81-348)
KAJ8522170.1	GH28(81-348)
KAJ8518583.1	GH28(9-244)
KAJ8489101.1	GH29(359-674)
KAJ8502412.1	GH3(133-337)
KAJ8475241.1	GH3(134-332)
KAJ8503282.1	GH3(191-397)
KAJ8517605.1	GH3(191-397)
KAJ8517606.1	GH3(196-396)
KAJ8508941.1	GH3(232-457)
KAJ8462076.1	GH3(29-235)
KAJ8518860.1	GH3(33-246)
KAJ8454080.1	GH3(36-248)
KAJ8508016.1	GH3(36-248)
KAJ8515533.1	GH3(36-249)
KAJ8503280.1	GH3(413-613)
KAJ8516298.1	GH3(65-290)
KAJ8488241.1	GH3(66-300)
KAJ8472982.1	GH3(67-272)
KAJ8517974.1	GH3(67-272)
KAJ8514474.1	GH3(70-320)
KAJ8514475.1	GH3(72-321)
KAJ8522827.1	GH3(72-321)
KAJ8520905.1	GH3(93-272)
KAJ8489038.1	GH30(472-894)
KAJ8503103.1	GH30_3(27-347)
KAJ8508821.1	GH30_3(69-389)
KAJ8516948.1	GH30_4(472-927)
KAJ8516932.1	GH31(1323-1779)
KAJ8516686.1	GH31(187-663)+GH31(848-1144)
KAJ8483389.1	GH31(187-668)+GH31(898-1378)
KAJ8522623.1	GH31(244-732)
KAJ8519253.1	GH31(263-764)+GH31(1137-1604)
KAJ8481661.1	GH31(266-695)
KAJ8515514.1	GH31(266-695)
KAJ8495568.1	GH31(266-698)
KAJ8522662.1	GH31(270-708)
KAJ8474959.1	GH31(277-778)+GH31(1151-1658)
KAJ8514546.1	GH31(302-812)
KAJ8507813.1	GH35(4-308)
KAJ8483246.1	GH35(43-244)
KAJ8456901.1	GH35(50-405)
KAJ8516502.1	GH35(50-405)
KAJ8489249.1	GH35(60-386)
KAJ8520192.1	GH35(61-392)
KAJ8517999.1	GH35(79-404)
KAJ8495676.1	GH37(145-716)
KAJ8503032.1	GH37(145-716)
KAJ8521684.1	GH37(41-487)
KAJ8488968.1	GH43_1(3-320)
KAJ8519210.1	GH43_1(3-320)
KAJ8463093.1	GH43_12(11-154)+CBM91(180-389)
KAJ8520585.1	GH43_24(22-232)
KAJ8507365.1	GH43_24(3-190)
KAJ8516460.1	GH43_26(37-330)
KAJ8521245.1	GH43_26(6-271)
KAJ8463980.1	GH43_36(31-258)+CBM91(305-486)
KAJ8468836.1	GH43_36(31-296)+CBM91(324-505)
KAJ8502463.1	GH43_5(34-309)
KAJ8515218.1	GH43_5(34-309)
KAJ8487386.1	GH44(1-348)
KAJ8521058.1	GH44(214-641)
KAJ8518566.1	GH44(267-695)
KAJ8523123.1	GH44(273-696)
KAJ8454830.1	GH44(54-481)
KAJ8495304.1	GH44(75-416)
KAJ8453483.1	GH45(21-218)
KAJ8502784.1	GH45(21-218)+GH45(298-436)
KAJ8502776.1	GH45(23-237)
KAJ8502607.1	GH47(104-471)
KAJ8462023.1	GH47(105-572)
KAJ8508704.1	GH47(105-572)
KAJ8518557.1	GH47(412-884)
KAJ8517937.1	GH47(43-501)
KAJ8474678.1	GH47(43-541)
KAJ8509427.1	GH47(52-523)
KAJ8508001.1	GH47(61-580)
KAJ8507991.1	GH47(77-621)
KAJ8515573.1	GH47(77-621)
KAJ8495292.1	GH47(83-555)
KAJ8481787.1	GH47(86-602)
KAJ8502443.1	GH47(9-377)
KAJ8519241.1	GH5_12(30-566)
KAJ8456253.1	GH5_12(30-585)
KAJ8496897.1	GH5_12(72-587)
KAJ8518078.1	GH5_15(19-172)
KAJ8490178.1	GH5_22(2-241)
KAJ8521326.1	GH5_22(337-635)
KAJ8521296.1	GH5_22(47-336)
KAJ8521609.1	GH5_30(32-455)
KAJ8487851.1	GH5_5(60-354)
KAJ8520623.1	GH5_5(62-356)
KAJ8509423.1	GH5_5(70-353)
KAJ8503035.1	GH5_5(720-1002)
KAJ8455164.1	GH5_5(86-367)
KAJ8507286.1	GH5_5(86-367)
KAJ8521591.1	GH5_5(95-376)
KAJ8522402.1	GH5_5(95-376)
KAJ8497005.1	GH5_50(143-420)
KAJ8522932.1	GH5_50(143-420)
KAJ8514466.1	GH5_7(135-416)
KAJ8521415.1	GH5_7(54-311)
KAJ8514465.1	GH5_7(741-1008)
KAJ8481292.1	GH5_9(230-524)
KAJ8453447.1	GH5_9(259-405)
KAJ8522930.1	GH5_9(259-575)
KAJ8517303.1	GH5_9(263-569)
KAJ8518428.1	GH5_9(268-562)
KAJ8508798.1	GH5_9(279-592)
KAJ8515672.1	GH5_9(344-657)
KAJ8474805.1	GH5_9(80-386)
KAJ8523349.1	GH5_9(80-386)
KAJ8515899.1	GH51(3-493)
KAJ8468721.1	GH53(24-347)
KAJ8516248.1	GH53(24-347)
KAJ8489012.1	GH54(23-363)
KAJ8517309.1	GH55(33-757)+GH55(873-1603)
KAJ8507488.1	GH6(119-414)
KAJ8522119.1	GH6(129-417)
KAJ8522974.1	GH6(3-286)
KAJ8507258.1	GH6(50-284)
KAJ8474103.1	GH6(51-344)
KAJ8521554.1	GH6(51-344)
KAJ8490172.1	GH6(57-284)
KAJ8489457.1	GH62(20-288)
KAJ8489458.1	GH62(20-292)
KAJ8507430.1	GH62(20-292)
KAJ8507433.1	GH62(311-579)
KAJ8454307.1	GH63(487-701)
KAJ8520995.1	GH63(574-788)
KAJ8518582.1	GH63(584-1030)
KAJ8515059.1	GH7(1-319)
KAJ8518839.1	GH7(19-450)
KAJ8508287.1	GH7(20-438)
KAJ8461855.1	GH7(20-441)
KAJ8518547.1	GH7(20-442)
KAJ8516490.1	GH7(20-450)
KAJ8509372.1	GH7(20-451)
KAJ8509326.1	GH7(20-453)
KAJ8489962.1	GH7(20-454)
KAJ8514757.1	GH7(20-454)
KAJ8518567.1	GH7(20-454)
KAJ8507670.1	GH7(20-454)+CBM1(488-516)
KAJ8507668.1	GH7(20-455)
KAJ8487438.1	GH7(20-456)
KAJ8523013.1	GH7(20-474)
KAJ8495298.1	GH7(21-453)
KAJ8518543.1	GH7(21-453)
KAJ8518826.1	GH7(21-455)
KAJ8523301.1	GH71(27-399)
KAJ8522393.1	GH71(29-391)
KAJ8472709.1	GH71(354-731)
KAJ8514672.1	GH71(365-748)
KAJ8462024.1	GH71(76-347)
KAJ8508703.1	GH71(76-456)
KAJ8507367.1	GH72(22-339)
KAJ8516654.1	GH74(1287-1400)
KAJ8495191.1	GH74(1325-1438)
KAJ8522556.1	GH74(79-190)
KAJ8520928.1	GH74(79-191)
KAJ8518405.1	GH74(80-190)
KAJ8509497.1	GH76(101-314)
KAJ8481984.1	GH76(216-435)
KAJ8474458.1	GH76(34-355)+GH76(453-672)
KAJ8522266.1	GH78(23-430)
KAJ8489165.1	GH78(350-910)
KAJ8503320.1	GH78(74-634)
KAJ8523132.1	GH79(268-664)
KAJ8523517.1	GH79(33-325)
KAJ8523477.1	GH79(42-446)
KAJ8521387.1	GH79(48-282)
KAJ8473639.1	GH79(48-283)
KAJ8521136.1	GH79(52-528)
KAJ8481133.1	GH79(72-529)
KAJ8495477.1	GH79(85-477)
KAJ8520351.1	GH79(96-450)
KAJ8462077.1	GH79(96-471)
KAJ8523178.1	GH79(99-490)
KAJ8518531.1	GH85(70-327)
KAJ8522614.1	GH88(34-306)
KAJ8522658.1	GH88(60-324)
KAJ8456174.1	GH88(64-378)
KAJ8516383.1	GH9(30-501)
KAJ8523428.1	GH9(51-522)
KAJ8518595.1	GH92(119-648)
KAJ8523250.1	GH92(265-783)
KAJ8516414.1	GH92(270-750)
KAJ8487577.1	GH92(275-769)
KAJ8488173.1	GH92(291-503)+GH92(504-772)
KAJ8519104.1	GH92(291-503)+GH92(509-776)
KAJ8518529.1	GH92(459-826)
KAJ8501854.1	GH92(654-1138)
KAJ8514372.1	GH95(10-724)
KAJ8481403.1	GH95(1-728)
KAJ8520575.1	GT1(917-1333)
KAJ8503212.1	GT15(104-215)+GT15(247-389)
KAJ8454204.1	GT15(1-247)
KAJ8521642.1	GT15(52-207)
KAJ8521644.1	GT15(678-948)
KAJ8487403.1	GT15(89-345)
KAJ8481653.1	GT17(67-357)
KAJ8508885.1	GT17(67-357)
KAJ8519110.1	GT2(1349-1702)
KAJ8519869.1	GT2(14-193)
KAJ8518775.1	GT2(196-281)
KAJ8514298.1	GT2(2-164)
KAJ8502894.1	GT2(232-403)
KAJ8521700.1	GT2(260-422)
KAJ8494480.1	GT2(306-484)
KAJ8508325.1	GT2(306-518)
KAJ8454500.1	GT2(35-542)
KAJ8522749.1	GT2(385-896)
KAJ8516072.1	GT2(390-528)
KAJ8457048.1	GT2(495-703)
KAJ8517880.1	GT2(495-703)
KAJ8522766.1	GT2(497-702)
KAJ8518014.1	GT2(52-284)
KAJ8502606.1	GT2(549-745)+GT2(746-1047)
KAJ8502837.1	GT2(560-768)
KAJ8469396.1	GT2(564-760)+GT2(761-1062)
KAJ8523031.1	GT2(759-930)
KAJ8516825.1	GT20(118-602)
KAJ8489164.1	GT20(183-635)
KAJ8522264.1	GT20(183-635)
KAJ8521106.1	GT20(209-514)
KAJ8462714.1	GT20(4-244)
KAJ8475276.1	GT21(63-327)
KAJ8509430.1	GT21(63-328)
KAJ8502694.1	GT22(4-418)
KAJ8473074.1	GT22(54-528)
KAJ8523348.1	GT22(54-528)
KAJ8473574.1	GT22(9-375)
KAJ8507598.1	GT22(9-375)
KAJ8516809.1	GT22(9-423)
KAJ8480723.1	GT24(1189-1436)
KAJ8514563.1	GT24(1258-1505)
KAJ8521288.1	GT3(9-649)
KAJ8519365.1	GT32(81-161)
KAJ8503652.1	GT33(46-542)
KAJ8494788.1	GT35(148-859)
KAJ8517091.1	GT35(148-859)
KAJ8517179.1	GT39(372-610)
KAJ8468623.1	GT39(452-690)
KAJ8469125.1	GT39(66-307)
KAJ8519830.1	GT39(68-309)
KAJ8488062.1	GT39(72-311)
KAJ8468837.1	GT4(223-412)
KAJ8521340.1	GT4(303-456)
KAJ8522874.1	GT4(519-693)
KAJ8501740.1	GT4(92-233)
KAJ8520405.1	GT48(317-1082)
KAJ8521649.1	GT48(712-1453)
KAJ8489645.1	GT48(739-1512)
KAJ8522080.1	GT48(750-1520)
KAJ8514453.1	GT49(669-954)
KAJ8503329.1	GT57(148-597)
KAJ8474521.1	GT57(211-666)
KAJ8523529.1	GT57(57-415)
KAJ8522910.1	GT58(27-328)
KAJ8497009.1	GT58(27-329)
KAJ8517037.1	GT59(351-707)
KAJ8494391.1	GT66(260-907)
KAJ8480911.1	GT69(141-379)
KAJ8502521.1	GT69(141-379)
KAJ8521287.1	GT69(161-382)
KAJ8518763.1	GT8(1-157)
KAJ8469536.1	GT8(15-262)
KAJ8508790.1	GT8(294-531)
KAJ8508171.1	GT8(38-188)+GT8(276-502)
KAJ8518774.1	GT8(42-313)
KAJ8508184.1	GT8(85-306)
KAJ8468770.1	GT8(98-325)
KAJ8473162.1	GT90(1063-1367)
KAJ8496895.1	GT90(1063-1367)
KAJ8486950.1	GT90(277-426)
KAJ8518168.1	GT90(325-580)
KAJ8507642.1	GT90(344-599)
KAJ8518174.1	GT90(353-613)
KAJ8496756.1	PL1_2(5-125)
KAJ8519466.1	PL1_2(5-125)
KAJ8514226.1	PL1_6(816-1046)
KAJ8453520.1	PL1_7(3-99)
KAJ8502932.1	PL1_7(58-165)
KAJ8463940.1	PL1_7(58-237)
KAJ8508416.1	PL1_7(72-250)
KAJ8455031.1	PL1_7(73-250)
KAJ8502945.1	PL1_7(73-250)
KAJ8518905.1	PL1_7(73-250)
KAJ8508422.1	PL1_7(73-251)
KAJ8516869.1	PL1_9(140-321)
KAJ8516877.1	PL1_9(95-273)
KAJ8468833.1	PL14(51-222)
KAJ8472638.1	PL14_4(43-264)
KAJ8517619.1	PL14_4(75-297)
KAJ8472636.1	PL14_4(97-321)
KAJ8463817.1	PL14_5(93-301)
KAJ8514833.1	PL26(12-878)
KAJ8519779.1	PL26(12-878)
KAJ8490179.1	PL3_2(109-301)
KAJ8521297.1	PL3_2(109-301)
KAJ8521098.1	PL3_2(119-242)
KAJ8469556.1	PL3_2(122-242)
KAJ8514342.1	PL3_2(29-221)
KAJ8519179.1	PL3_2(3-93)
KAJ8469434.1	PL35(514-698)
KAJ8509422.1	PL35(514-698)
KAJ8456365.1	PL38(2-279)
KAJ8508113.1	PL38(75-371)
KAJ8515273.1	PL38(79-326)
KAJ8456916.1	PL4_1(17-380)
KAJ8519003.1	PL4_1(17-529)
KAJ8456997.1	PL4_1(22-385)
KAJ8509469.1	PL4_1(22-511)
KAJ8509343.1	PL42(37-403)
KAJ8519341.1	PL42(8-308)
KAJ8502797.1	PL8(399-642)
KAJ8508557.1	PL8(402-650)
KAJ8481125.1	PL8(426-673)
KAJ8522568.1	PL8(447-694)
KAJ8481128.1	PL8(479-726)
KAJ8522569.1	PL8_4(480-713)
KAJ8522567.1	PL8_4(605-847)
KAJ8481124.1	PL8_4(624-866)
KAJ8483285.1	PL9_3(28-385)
KAJ8509091.1	PL9_3(28-385)

## Sheet: Pleurotus eryngii ATCC 90797
KAF9493876.1	AA1_1(33-334)
KAF9490798.1	AA1_1(33-340)
KAF9497085.1	AA1_1(34-336)
KAF9493853.1	AA1_1(35-334)
KAF9493875.1	AA1_1(36-338)
KAF9498359.1	AA1_1(37-356)
KAF9493097.1	AA1_1(38-342)
KAF9493842.1	AA1_1(38-347)
KAF9493863.1	AA1_1(38-347)
KAF9493880.1	AA1_1(40-344)
KAF9493035.1	AA1_2(41-400)
KAF9493063.1	AA12(27-436)
KAF9494371.1	AA14(22-291)
KAF9493581.1	AA14(70-348)
KAF9492404.1	AA16(20-189)
KAF9491919.1	AA2(115-352)
KAF9500810.1	AA2(40-299)
KAF9501632.1	AA2(42-301)
KAF9497322.1	AA2(44-296)
KAF9495360.1	AA2(44-297)
KAF9499687.1	AA2(45-304)
KAF9495880.1	AA2(45-305)
KAF9494531.1	AA2(47-300)
KAF9499688.1	AA2(48-301)
KAF9494345.1	AA3_2(118-499)
KAF9493788.1	AA3_2(1-274)
KAF9487826.1	AA3_2(13-497)
KAF9495233.1	AA3_2(146-511)
KAF9487793.1	AA3_2(20-583)
KAF9494868.1	AA3_2(22-433)
KAF9489184.1	AA3_2(23-616)
KAF9500024.1	AA3_2(29-592)
KAF9494319.1	AA3_2(32-574)
KAF9497882.1	AA3_2(32-595)
KAF9492664.1	AA3_2(33-588)
KAF9492662.1	AA3_2(33-590)
KAF9492659.1	AA3_2(33-610)
KAF9497423.1	AA3_2(33-622)
KAF9489097.1	AA3_2(34-598)
KAF9497436.1	AA3_2(34-598)
KAF9498217.1	AA3_2(35-600)
KAF9497428.1	AA3_2(3-590)
KAF9495537.1	AA3_2(38-601)
KAF9497521.1	AA3_2(39-479)
KAF9495549.1	AA3_2(39-602)
KAF9492661.1	AA3_2(42-618)
KAF9498898.1	AA3_2(4-280)
KAF9492179.1	AA3_2(45-626)
KAF9492551.1	AA3_2(45-626)
KAF9497910.1	AA3_2(5-284)+AA3_2(301-633)
KAF9486627.1	AA3_2(5-411)
KAF9493164.1	AA3_2(71-657)
KAF9490465.1	AA3_2(85-507)
KAF9489439.1	AA3_3(2-594)
KAF9487399.1	AA3_3(4-623)
KAF9489441.1	AA3_3(9-554)
KAF9493780.1	AA3_3(9-601)
KAF9499803.1	AA4(70-269)
KAF9491975.1	AA5(265-773)
KAF9499436.1	AA5(857-1367)
KAF9488838.1	AA5_1(1-529)
KAF9500562.1	AA5_1(201-759)
KAF9490459.1	AA5_1(22-546)
KAF9490244.1	AA5_1(22-618)
KAF9490245.1	AA5_1(22-621)
KAF9491664.1	AA5_1(24-547)
KAF9495320.1	AA5_1(24-549)
KAF9493773.1	AA5_1(29-572)
KAF9488833.1	AA5_1(31-223)
KAF9488834.1	AA5_1(36-579)
KAF9498279.1	AA5_1(39-572)
KAF9501729.1	AA5_1(54-609)
KAF9502039.1	AA6(5-200)
KAF9491756.1	AA6(63-258)
KAF9490921.1	AA7(124-333)
KAF9491216.1	AA7(133-334)
KAF9493511.1	AA7(133-567)
KAF9498656.1	AA7(30-463)
KAF9489194.1	AA7(38-489)
KAF9489999.1	AA7(40-240)
KAF9489203.1	AA7(4-214)
KAF9496441.1	AA7(62-265)
KAF9501185.1	AA7(65-254)
KAF9496299.1	AA7(70-488)
KAF9491048.1	AA8(49-228)+AA3_1(247-793)
KAF9492619.1	AA9(10-203)
KAF9487162.1	AA9(10-215)
KAF9493498.1	AA9(10-217)
KAF9497018.1	AA9(10-220)
KAF9488548.1	AA9(10-230)
KAF9487003.1	AA9(10-240)
KAF9488396.1	AA9(12-220)
KAF9497062.1	AA9(12-233)
KAF9501049.1	AA9(15-234)
KAF9497064.1	AA9(15-237)
KAF9501911.1	AA9(41-244)
KAF9501547.1	AA9(49-156)
KAF9498853.1	AA9(5-223)
KAF9495881.1	AA9(57-197)
KAF9491025.1	AA9(6-216)
KAF9495587.1	AA9(7-219)
KAF9500793.1	AA9(7-221)
KAF9488395.1	AA9(7-222)
KAF9488551.1	AA9(7-228)
KAF9489057.1	AA9(7-228)
KAF9492618.1	AA9(8-205)
KAF9489592.1	AA9(8-217)
KAF9488211.1	AA9(8-225)
KAF9498328.1	AA9(8-226)
KAF9495156.1	AA9(8-228)
KAF9497922.1	AA9(8-229)
KAF9492104.1	AA9(8-235)
KAF9488787.1	AA9(8-89)
KAF9489426.1	AA9(9-222)
KAF9488394.1	AA9(9-227)
KAF9488539.1	CBM13(18-118)
KAF9495594.1	CBM13(183-303)
KAF9495595.1	CBM13(32-153)
KAF9495579.1	CBM13(32-154)
KAF9496662.1	CBM13(35-157)
KAF9495583.1	CBM13(36-159)
KAF9496665.1	CBM13(39-161)
KAF9487635.1	CBM13(4-128)
KAF9487639.1	CBM13(47-179)
KAF9492211.1	CBM21(647-759)
KAF9501120.1	CBM21(9-111)
KAF9491563.1	CBM67(59-211)+CBM67(225-371)
KAF9490036.1	CBM67(70-221)+CBM67(235-381)
KAF9502480.1	CE1(33-285)
KAF9491089.1	CE1(42-219)+CBM1(332-360)
KAF9501507.1	CE1(43-216)
KAF9490386.1	CE12(20-210)
KAF9502368.1	CE12(31-241)
KAF9489861.1	CE15(108-429)
KAF9500347.1	CE16(20-262)
KAF9489400.1	CE16(32-277)
KAF9499223.1	CE16(34-298)
KAF9498977.1	CE16(37-308)
KAF9496375.1	CE16(92-252)
KAF9492037.1	CE16(95-349)
KAF9497884.1	CE16(97-305)
KAF9495197.1	CE17(120-275)
KAF9494762.1	CE2(154-354)
KAF9491032.1	CE4(148-256)
KAF9491031.1	CE4(149-256)
KAF9491030.1	CE4(159-266)
KAF9499659.1	CE4(192-303)
KAF9498089.1	CE4(192-304)
KAF9498082.1	CE4(194-308)
KAF9493317.1	CE4(34-151)
KAF9493443.1	CE4(34-152)
KAF9493312.1	CE4(34-154)
KAF9493316.1	CE4(35-157)
KAF9495061.1	CE8(39-322)
KAF9499066.1	CE8(57-379)
KAF9501398.1	CE9(11-270)+CE9(364-508)
KAF9500246.1	GH1(128-598)
KAF9491848.1	GH1(6-467)
KAF9493202.1	GH1(9-492)
KAF9501169.1	GH10(154-353)
KAF9489445.1	GH10(20-300)
KAF9489447.1	GH10(88-395)
KAF9489446.1	GH10(91-401)
KAF9495719.1	GH105(107-382)
KAF9495513.1	GH105(110-323)
KAF9498541.1	GH105(46-365)
KAF9500768.1	GH105(48-401)
KAF9494372.1	GH109(2-161)
KAF9494368.1	GH109(2-162)
KAF9500172.1	GH109(29-180)
KAF9498537.1	GH109(40-198)
KAF9492862.1	GH109(8-169)
KAF9499390.1	GH109(9-168)
KAF9492116.1	GH11(46-229)
KAF9492119.1	GH11(46-230)
KAF9497370.1	GH115(72-711)
KAF9493712.1	GH12(107-259)
KAF9501338.1	GH12(96-246)
KAF9498506.1	GH125(115-526)
KAF9494302.1	GH127(314-538)
KAF9492028.1	GH127(320-547)
KAF9498514.1	GH128(158-374)
KAF9501705.1	GH128(16-234)
KAF9490384.1	GH128(50-268)
KAF9498993.1	GH128(54-264)
KAF9490289.1	GH13_1(57-374)
KAF9492279.1	GH13_1(62-367)
KAF9500832.1	GH13_22(99-499)+GH13_22(1152-1618)
KAF9499398.1	GH13_25(1134-1589)
KAF9491858.1	GH13_32(57-331)
KAF9489177.1	GH13_32(62-329)+CBM20(491-578)
KAF9491857.1	GH13_32(69-344)
KAF9491632.1	GH13_40(30-393)
KAF9500120.1	GH13_5(64-409)
KAF9491376.1	GH13_8(231-524)
KAF9499115.1	GH131(140-258)
KAF9498979.1	GH131(23-254)
KAF9491594.1	GH15(302-487)+GH15(515-695)
KAF9501619.1	GH15(41-448)+CBM20(486-570)
KAF9496589.1	GH15(94-495)+CBM20(527-613)
KAF9492690.1	GH152(24-254)
KAF9492692.1	GH152(25-255)
KAF9494941.1	GH152(26-256)
KAF9489251.1	GH152(54-217)
KAF9493690.1	GH154(36-389)
KAF9498156.1	GH16_1(169-410)
KAF9486982.1	GH16_1(197-439)
KAF9487912.1	GH16_1(59-290)
KAF9494322.1	GH16_1(60-286)
KAF9490953.1	GH16_1(61-292)
KAF9493755.1	GH16_1(62-277)
KAF9501967.1	GH16_1(62-297)
KAF9500770.1	GH16_1(63-296)
KAF9489414.1	GH16_1(65-249)
KAF9499054.1	GH16_1(69-296)
KAF9489650.1	GH16_1(72-305)
KAF9497127.1	GH16_1(88-320)
KAF9498015.1	GH16_10(43-243)
KAF9500681.1	GH16_19(109-277)
KAF9499650.1	GH16_19(90-248)
KAF9502102.1	GH16_2(148-502)
KAF9502101.1	GH16_2(170-524)
KAF9498600.1	GH16_2(193-561)
KAF9497733.1	GH16_2(255-600)
KAF9489340.1	GH16_2(304-681)
KAF9499438.1	GH16_4(108-383)
KAF9493658.1	GH16_4(427-811)
KAF9498588.1	GH17(119-390)
KAF9495289.1	GH18(144-523)
KAF9497332.1	GH18(150-533)
KAF9495424.1	GH18(165-545)
KAF9490944.1	GH18(211-521)
KAF9498056.1	GH18(26-315)
KAF9493361.1	GH18(30-285)
KAF9498055.1	GH18(32-265)
KAF9497975.1	GH18(41-409)
KAF9493172.1	GH18(53-416)
KAF9501449.1	GH18(5-350)
KAF9491053.1	GH18(56-406)
KAF9497191.1	GH18(74-305)
KAF9497192.1	GH18(81-291)
KAF9497193.1	GH18(91-306)
KAF9498013.1	GH2(36-814)
KAF9490586.1	GH2(48-718)
KAF9498670.1	GH2(6-669)
KAF9499094.1	GH20(171-506)
KAF9497944.1	GH20(24-281)
KAF9501647.1	GH24(116-256)
KAF9489425.1	GH24(24-165)
KAF9489423.1	GH24(392-533)
KAF9500629.1	GH25(22-92)
KAF9500647.1	GH25(35-219)
KAF9499329.1	GH27(124-377)
KAF9493628.1	GH27(133-380)
KAF9500619.1	GH27(156-412)
KAF9496964.1	GH27(193-449)
KAF9500615.1	GH27(67-322)
KAF9500622.1	GH27(98-354)
KAF9501664.1	GH28(30-345)
KAF9501315.1	GH28(40-375)
KAF9495638.1	GH28(49-347)
KAF9487852.1	GH28(73-428)
KAF9502137.1	GH28(80-353)
KAF9490443.1	GH28(80-401)
KAF9492396.1	GH28(80-402)
KAF9488510.1	GH28(86-416)
KAF9499862.1	GH3(12-217)
KAF9490488.1	GH3(134-338)
KAF9502063.1	GH3(205-406)
KAF9491219.1	GH3(27-233)
KAF9498636.1	GH3(3-205)
KAF9488953.1	GH3(36-251)
KAF9496067.1	GH3(39-251)
KAF9491699.1	GH3(68-273)
KAF9500319.1	GH3(68-298)
KAF9491590.1	GH3(71-320)
KAF9494705.1	GH3(72-286)
KAF9492454.1	GH3(72-293)
KAF9491231.1	GH30_3(57-409)
KAF9502119.1	GH30_3(57-490)
KAF9494160.1	GH30_4(31-459)
KAF9497519.1	GH31(251-731)
KAF9496012.1	GH31(266-699)
KAF9501176.1	GH31(266-703)
KAF9494393.1	GH31(316-793)
KAF9494137.1	GH31(349-805)
KAF9490345.1	GH32(56-364)
KAF9488778.1	GH35(1-318)
KAF9488774.1	GH35(54-380)
KAF9494863.1	GH35(54-388)
KAF9493584.1	GH35(99-424)
KAF9496749.1	GH37(143-714)
KAF9487783.1	GH37(85-537)
KAF9497318.1	GH38(285-538)
KAF9500491.1	GH43_1(3-321)
KAF9496884.1	GH43_13(85-379)+CBM91(415-626)
KAF9495101.1	GH43_23(23-226)
KAF9498166.1	GH43_24(45-280)
KAF9493638.1	GH43_26(36-324)
KAF9499678.1	GH43_26(8-274)
KAF9496069.1	GH43_5(33-312)
KAF9492094.1	GH44(268-686)
KAF9488663.1	GH45(22-218)
KAF9488664.1	GH45(22-218)
KAF9499210.1	GH47(26-496)
KAF9494946.1	GH47(44-492)
KAF9495142.1	GH47(46-516)
KAF9488489.1	GH47(53-551)
KAF9498419.1	GH47(57-490)
KAF9491880.1	GH47(72-556)
KAF9499297.1	GH47(85-558)
KAF9491652.1	GH47(88-553)
KAF9502478.1	GH47(94-563)
KAF9497220.1	GH5_12(30-584)
KAF9497563.1	GH5_12(39-554)
KAF9494917.1	GH5_15(76-241)
KAF9495526.1	GH5_22(47-340)
KAF9495515.1	GH5_22(47-343)
KAF9500874.1	GH5_30(44-486)
KAF9498324.1	GH5_5(30-135)
KAF9496743.1	GH5_5(86-366)
KAF9502483.1	GH5_5(88-371)
KAF9499313.1	GH5_5(99-374)
KAF9500975.1	GH5_50(98-372)
KAF9501679.1	GH5_7(129-410)
KAF9501746.1	GH5_7(131-426)
KAF9501745.1	GH5_7(51-185)
KAF9499727.1	GH5_7(58-354)
KAF9493559.1	GH5_9(101-410)
KAF9496621.1	GH5_9(126-438)
KAF9488494.1	GH5_9(255-571)
KAF9501215.1	GH5_9(323-629)
KAF9502324.1	GH5_9(60-364)
KAF9497291.1	GH51(203-533)
KAF9494971.1	GH53(24-355)
KAF9501223.1	GH55(144-673)
KAF9501220.1	GH55(42-779)
KAF9492702.1	GH6(113-406)
KAF9500588.1	GH6(114-408)
KAF9490294.1	GH6(55-350)
KAF9496021.1	GH62(100-245)
KAF9495996.1	GH63(582-800)
KAF9501663.1	GH63(586-1033)
KAF9488614.1	GH7(20-308)
KAF9493865.1	GH7(20-428)
KAF9498336.1	GH7(20-442)
KAF9500707.1	GH7(20-446)
KAF9494876.1	GH7(20-453)
KAF9491016.1	GH7(20-453)+CBM1(487-515)
KAF9499312.1	GH7(20-454)
KAF9499321.1	GH7(20-454)
KAF9499328.1	GH7(20-454)
KAF9499330.1	GH7(20-454)
KAF9491037.1	GH7(20-456)
KAF9492814.1	GH7(20-458)
KAF9492817.1	GH7(20-458)
KAF9500192.1	GH7(27-443)
KAF9499239.1	GH71(1-373)
KAF9494203.1	GH71(19-413)
KAF9490246.1	GH71(21-379)
KAF9495858.1	GH71(58-419)
KAF9498176.1	GH72(23-344)
KAF9499836.1	GH74(80-190)
KAF9499350.1	GH76(170-386)
KAF9501742.1	GH76(52-363)
KAF9486968.1	GH78(67-628)
KAF9490904.1	GH78(67-628)
KAF9498951.1	GH78(70-633)
KAF9488104.1	GH79(35-355)
KAF9493379.1	GH79(40-445)
KAF9497139.1	GH79(41-469)
KAF9500098.1	GH79(45-351)
KAF9491096.1	GH79(87-483)
KAF9487960.1	GH79(95-444)
KAF9498369.1	GH85(10-348)
KAF9501167.1	GH88(44-367)
KAF9498491.1	GH9(53-520)
KAF9489012.1	GH92(253-773)
KAF9494254.1	GH92(263-781)
KAF9490489.1	GH92(269-758)
KAF9501354.1	GH92(272-792)
KAF9501707.1	GH92(283-801)
KAF9493689.1	GH95(57-848)
KAF9498129.1	GT1(787-1206)
KAF9500858.1	GT15(1-243)
KAF9500855.1	GT15(65-335)
KAF9490497.1	GT15(83-353)
KAF9489903.1	GT15(90-360)
KAF9501782.1	GT17(68-358)
KAF9494286.1	GT2(1228-1735)
KAF9487910.1	GT2(1238-1745)
KAF9501307.1	GT2(14-193)
KAF9502229.1	GT2(194-353)
KAF9501957.1	GT2(197-360)
KAF9495693.1	GT2(208-379)+GT2(356-589)
KAF9490062.1	GT2(228-372)+GT2(374-668)
KAF9490578.1	GT2(267-429)
KAF9502024.1	GT2(433-938)
KAF9497921.1	GT2(52-284)
KAF9499439.1	GT2(524-729)
KAF9493659.1	GT2(596-806)
KAF9488214.1	GT2(637-1159)
KAF9494881.1	GT2(65-182)
KAF9495147.1	GT20(116-605)
KAF9490894.1	GT20(172-648)
KAF9496807.1	GT20(193-498)
KAF9502497.1	GT21(58-314)
KAF9502345.1	GT22(54-528)
KAF9500533.1	GT22(6-434)
KAF9498731.1	GT22(8-453)
KAF9495097.1	GT24(1261-1508)
KAF9490281.1	GT25(72-310)
KAF9500986.1	GT28(3-151)
KAF9487725.1	GT3(16-656)
KAF9495415.1	GT32(81-161)
KAF9490120.1	GT33(35-521)
KAF9488145.1	GT35(145-862)
KAF9495790.1	GT39(122-360)
KAF9497197.1	GT39(27-268)
KAF9498358.1	GT39(71-310)
KAF9487208.1	GT4(168-348)
KAF9494813.1	GT4(209-349)
KAF9494107.1	GT4(224-402)
KAF9489586.1	GT4(300-452)
KAF9500997.1	GT4(493-666)
KAF9500877.1	GT48(736-1503)
KAF9492691.1	GT48(750-1521)
KAF9501767.1	GT49(27-304)
KAF9500503.1	GT50(159-416)
KAF9497596.1	GT57(168-642)
KAF9498461.1	GT57(2-444)
KAF9500972.1	GT58(28-384)
KAF9498104.1	GT59(22-412)
KAF9497826.1	GT66(24-689)
KAF9495212.1	GT69(149-387)
KAF9492416.1	GT69(162-385)
KAF9502043.1	GT76(34-396)
KAF9502223.1	GT8(14-263)
KAF9494091.1	GT8(3-219)
KAF9502402.1	GT8(5-229)
KAF9494072.1	GT8(76-204)
KAF9500215.1	GT8(76-306)
KAF9494081.1	GT8(77-300)
KAF9494545.1	GT90(12-185)
KAF9497575.1	GT90(309-625)
KAF9490040.1	GT90(324-584)
KAF9489253.1	GT90(328-564)
KAF9490039.1	GT90(329-586)
KAF9494602.1	GT90(333-590)
KAF9491815.1	GT90(71-320)
KAF9492904.1	PL1(40-189)
KAF9500482.1	PL1_2(74-249)
KAF9490428.1	PL1_6(146-372)
KAF9487369.1	PL1_6(156-390)
KAF9489689.1	PL1_6(156-390)
KAF9491683.1	PL1_6(162-381)
KAF9491695.1	PL1_6(304-488)
KAF9486780.1	PL1_6(41-164)
KAF9488892.1	PL1_7(58-237)
KAF9498342.1	PL1_7(63-240)
KAF9498341.1	PL1_7(72-250)
KAF9490501.1	PL1_7(72-251)
KAF9491320.1	PL1_7(73-240)
KAF9495953.1	PL1_7(73-253)
KAF9491334.1	PL1_7(73-256)
KAF9491223.1	PL1_9(176-357)
KAF9494101.1	PL14(154-326)
KAF9494129.1	PL14(2-201)
KAF9501077.1	PL14_4(186-407)
KAF9496342.1	PL14_4(71-290)
KAF9501472.1	PL14_5(95-303)
KAF9490320.1	PL26(19-872)
KAF9496834.1	PL3_2(50-240)
KAF9495522.1	PL3_2(92-284)
KAF9495514.1	PL3_2(98-291)
KAF9502501.1	PL35(527-710)
KAF9499800.1	PL38(231-493)
KAF9495189.1	PL38(74-380)
KAF9497738.1	PL4_1(17-510)
KAF9487889.1	PL4_1(18-496)
KAF9495547.1	PL42(38-393)
KAF9495540.1	PL42(48-403)
KAF9499708.1	PL8(383-627)
KAF9489664.1	PL8(467-713)
KAF9489663.1	PL8(494-742)

## Sheet: Pleurotus ostreatus PC9
XP_036632501.1	AA1_1(33-333)
XP_036628446.1	AA1_1(33-341)
XP_036632249.1	AA1_1(34-336)
XP_036632486.1	AA1_1(35-334)
XP_036632500.1	AA1_1(36-338)
XP_036633716.1	AA1_1(37-356)
XP_036632490.1	AA1_1(38-345)
XP_036632513.1	AA1_1(38-347)
XP_036631710.1	AA1_1(38-358)
XP_036632505.1	AA1_1(40-344)
XP_036631736.1	AA1_2(41-400)
XP_036631712.1	AA12(27-435)
XP_036637151.1	AA14(21-322)
XP_036627493.1	AA14(3-155)
XP_036625771.1	AA16(20-185)
XP_036630379.1	AA2(115-352)
XP_036629596.1	AA2(40-303)
XP_036631148.1	AA2(42-298)
XP_036630792.1	AA2(44-296)
XP_036630848.1	AA2(44-297)
XP_036631959.1	AA2(45-304)
XP_036636154.1	AA2(45-305)
XP_036633812.1	AA2(47-300)
XP_036633828.1	AA2(47-301)
XP_036631932.1	AA2(48-301)
XP_036635434.1	AA3(78-616)
XP_036626306.1	AA3_2(13-605)
XP_036633581.1	AA3_2(13-615)
XP_036626347.1	AA3_2(16-594)
XP_036635879.1	AA3_2(18-573)
XP_036635790.1	AA3_2(20-570)
XP_036635445.1	AA3_2(23-589)
XP_036635453.1	AA3_2(23-589)
XP_036628933.1	AA3_2(29-582)
XP_036632456.1	AA3_2(30-608)
XP_036635887.1	AA3_2(31-574)
XP_036635998.1	AA3_2(31-589)
XP_036636787.1	AA3_2(32-572)
XP_036632643.1	AA3_2(32-573)
XP_036632462.1	AA3_2(32-595)
XP_036635789.1	AA3_2(33-590)
XP_036635787.1	AA3_2(33-591)
XP_036635792.1	AA3_2(33-591)
XP_036626754.1	AA3_2(33-622)
XP_036635861.1	AA3_2(33-622)
XP_036626877.1	AA3_2(34-598)
XP_036635886.1	AA3_2(35-592)
XP_036633587.1	AA3_2(35-597)
XP_036626302.1	AA3_2(37-616)
XP_036625804.1	AA3_2(38-600)
XP_036625715.1	AA3_2(38-601)
XP_036625797.1	AA3_2(38-601)
XP_036628306.1	AA3_2(38-601)
XP_036632286.1	AA3_2(38-601)
XP_036631625.1	AA3_2(39-414)
XP_036635987.1	AA3_2(39-595)
XP_036635702.1	AA3_2(437-826)
XP_036626743.1	AA3_2(44-608)
XP_036634021.1	AA3_2(45-626)
XP_036630925.1	AA3_2(4-567)
XP_036630224.1	AA3_2(5-601)
XP_036628292.1	AA3_2(68-654)
XP_036625731.1	AA3_2(87-650)
XP_036631618.1	AA3_2(9-558)
XP_036625937.1	AA3_3(14-535)
XP_036628354.1	AA3_3(2-392)
XP_036628352.1	AA3_3(9-621)
XP_036634869.1	AA4(70-269)
XP_036635472.1	AA5(268-773)
XP_036625663.1	AA5(534-1028)
XP_036631829.1	AA5(867-1377)
XP_036631556.1	AA5_1(1-521)
XP_036626584.1	AA5_1(15-441)
XP_036636441.1	AA5_1(198-747)
XP_036631553.1	AA5_1(22-431)
XP_036628313.1	AA5_1(22-543)
XP_036626359.1	AA5_1(22-618)
XP_036626360.1	AA5_1(22-621)
XP_036630872.1	AA5_1(24-549)
XP_036626624.1	AA5_1(24-554)
XP_036631615.1	AA5_1(29-564)
XP_036631552.1	AA5_1(29-565)
XP_036633645.1	AA5_1(39-573)
XP_036630479.1	AA5_1(55-608)
XP_036630764.1	AA6(5-200)
XP_036631495.1	AA6(63-258)
XP_036628919.1	AA7(123-301)
XP_036635821.1	AA7(124-304)
XP_036631457.1	AA7(124-333)
XP_036629240.1	AA7(133-333)
XP_036627996.1	AA7(134-567)
XP_036635270.1	AA7(141-363)
XP_036636946.1	AA7(146-340)
XP_036626900.1	AA7(30-203)
XP_036632864.1	AA7(30-463)
XP_036635819.1	AA7(35-242)
XP_036633234.1	AA7(37-488)
XP_036633223.1	AA7(37-490)
XP_036635280.1	AA7(53-505)
XP_036637147.1	AA7(54-258)
XP_036632555.1	AA7(56-253)
XP_036631541.1	AA7(57-281)
XP_036629290.1	AA7(62-248)
XP_036630306.1	AA7(71-275)
XP_036626054.1	AA7(72-255)
XP_036625632.1	AA7(73-278)
XP_036625635.1	AA7(74-276)
XP_036625638.1	AA7(77-273)
XP_036626055.1	AA7(77-273)
XP_036628920.1	AA7(84-279)
XP_036626204.1	AA8(49-228)+AA3_1(247-793)
XP_036628078.1	AA9(10-181)
XP_036627058.1	AA9(10-203)
XP_036626400.1	AA9(10-220)
XP_036635922.1	AA9(10-230)
XP_036632464.1	AA9(10-236)
XP_036634105.1	AA9(10-238)
XP_036630646.1	AA9(12-217)
XP_036626369.1	AA9(12-233)
XP_036626368.1	AA9(15-237)
XP_036637068.1	AA9(17-234)
XP_036630994.1	AA9(20-239)
XP_036632687.1	AA9(5-223)
XP_036633471.1	AA9(6-216)
XP_036636407.1	AA9(6-226)
XP_036629557.1	AA9(7-221)
XP_036633739.1	AA9(7-228)
XP_036635924.1	AA9(8-185)
XP_036627059.1	AA9(8-205)
XP_036627812.1	AA9(8-217)
XP_036634066.1	AA9(8-225)
XP_036633690.1	AA9(8-226)
XP_036635627.1	AA9(8-228)
XP_036630233.1	AA9(8-229)
XP_036634104.1	AA9(8-235)
XP_036633964.1	AA9(9-203)
XP_036628001.1	AA9(9-217)
XP_036628336.1	AA9(9-221)
XP_036636408.1	AA9(9-227)
XP_036636406.1	AA9(9-229)
XP_036633969.1	CBM13(179-298)
XP_036633958.1	CBM13(181-262)
XP_036630881.1	CBM13(185-304)
XP_036634040.1	CBM13(206-330)
XP_036633957.1	CBM13(32-153)
XP_036633970.1	CBM13(34-156)
XP_036628771.1	CBM13(35-160)
XP_036636866.1	CBM13(36-158)
XP_036634043.1	CBM13(47-169)
XP_036633968.1	CBM13(54-177)
XP_036633985.1	CBM13(56-175)
XP_036635927.1	CBM13(89-212)
XP_036633966.1	CBM13(98-233)
XP_036637008.1	CBM21(302-404)
XP_036633993.1	CBM21(762-877)
XP_036627856.1	CBM67(25-175)+CBM67(192-333)
XP_036633500.1	CBM67(38-189)+CBM67(203-349)
XP_036633467.1	CBM67(43-194)+CBM67(208-354)
XP_036627392.1	CBM67(54-202)+CBM67(217-368)
XP_036637242.1	CBM67(59-211)+CBM67(225-371)
XP_036626313.1	CBM67(70-221)+CBM67(235-381)
XP_036636000.1	CBM67(77-228)+CBM67(242-389)
XP_036634520.1	CE1(33-285)
XP_036626170.1	CE1(42-224)+CBM1(337-365)
XP_036631032.1	CE1(63-229)
XP_036634408.1	CE12(21-231)
XP_036628400.1	CE12(25-215)
XP_036626068.1	CE15(115-436)
XP_036636637.1	CE16(20-261)
XP_036632572.1	CE16(32-279)
XP_036626521.1	CE16(33-298)
XP_036626507.1	CE16(46-298)
XP_036627436.1	CE16(61-312)
XP_036632465.1	CE16(65-242)
XP_036635680.1	CE16(72-317)
XP_036632348.1	CE16(85-346)
XP_036631332.1	CE16(96-357)
XP_036635668.1	CE17(149-304)
XP_036627152.1	CE2(154-354)
XP_036625671.1	CE4(129-256)
XP_036633462.1	CE4(149-257)
XP_036633463.1	CE4(156-263)
XP_036633464.1	CE4(158-265)
XP_036632101.1	CE4(193-301)
XP_036635049.1	CE4(193-304)
XP_036635042.1	CE4(193-307)
XP_036628218.1	CE4(34-151)
XP_036628221.1	CE4(34-154)
XP_036628219.1	CE4(35-157)
XP_036629404.1	CE8(40-323)
XP_036627361.1	CE8(571-809)
XP_036631120.1	CE9(12-278)+CE9(389-533)
XP_036626126.1	GH1(128-601)
XP_036635536.1	GH1(142-492)
XP_036628349.1	GH10(20-309)
XP_036636959.1	GH10(76-363)
XP_036628347.1	GH10(88-378)
XP_036628348.1	GH10(91-398)
XP_036633403.1	GH105(109-368)
XP_036625693.1	GH105(128-339)
XP_036633275.1	GH105(46-365)
XP_036629573.1	GH105(48-401)
XP_036633271.1	GH109(40-198)
XP_036633833.1	GH109(8-169)
XP_036631784.1	GH109(9-168)
XP_036626163.1	GH11(46-230)
XP_036626166.1	GH11(46-230)
XP_036626837.1	GH115(35-682)
XP_036626264.1	GH12(107-259)
XP_036631168.1	GH12(490-640)
XP_036633241.1	GH125(115-513)
XP_036635900.1	GH127(1130-1340)
XP_036633250.1	GH128(161-377)
XP_036627418.1	GH128(40-267)
XP_036630455.1	GH128(47-266)
XP_036628398.1	GH128(75-293)
XP_036635342.1	GH13_1(57-374)
XP_036636766.1	GH13_1(62-367)
XP_036636377.1	GH13_22(99-499)+GH13_22(1152-1618)
XP_036631795.1	GH13_25(1135-1589)
XP_036635526.1	GH13_32(57-331)
XP_036635414.1	GH13_32(66-333)+CBM20(493-580)
XP_036635527.1	GH13_32(69-342)
XP_036635285.1	GH13_40(30-393)
XP_036628834.1	GH13_5(66-411)
XP_036632939.1	GH13_8(231-524)
XP_036627320.1	GH131(19-313)
XP_036627330.1	GH131(2-223)
XP_036627434.1	GH131(23-254)
XP_036635322.1	GH15(303-488)
XP_036630928.1	GH15(41-448)+CBM20(485-569)
XP_036627745.1	GH15(95-495)+CBM20(527-613)
XP_036635769.1	GH152(24-254)
XP_036629510.1	GH152(26-256)
XP_036635767.1	GH152(26-256)
XP_036626244.1	GH154(20-373)
XP_036634740.1	GH16_1(102-335)
XP_036635113.1	GH16_1(173-414)
XP_036634033.1	GH16_1(199-447)
XP_036635883.1	GH16_1(59-286)
XP_036632564.1	GH16_1(61-292)
XP_036631593.1	GH16_1(62-281)
XP_036630700.1	GH16_1(62-297)
XP_036629572.1	GH16_1(63-275)
XP_036632595.1	GH16_1(65-296)
XP_036632601.1	GH16_1(65-296)
XP_036627369.1	GH16_1(72-299)
XP_036632213.1	GH16_1(88-320)
XP_036630300.1	GH16_10(138-228)
XP_036629663.1	GH16_19(109-277)
XP_036632093.1	GH16_19(90-215)
XP_036626982.1	GH16_2(146-500)
XP_036634544.1	GH16_2(219-569)
XP_036627688.1	GH16_2(253-598)
XP_036626030.1	GH16_2(304-681)
XP_036632914.1	GH16_2(306-553)
XP_036626983.1	GH16_2(34-388)
XP_036631830.1	GH16_4(108-436)
XP_036625666.1	GH16_4(192-444)
XP_036626219.1	GH16_4(427-811)
XP_036628530.1	GH162(26-507)
XP_036632926.1	GH17(120-391)
XP_036631074.1	GH18(106-451)
XP_036632154.1	GH18(141-374)
XP_036630895.1	GH18(144-512)
XP_036626861.1	GH18(150-533)
XP_036633081.1	GH18(158-537)
XP_036631425.1	GH18(172-494)
XP_036635016.1	GH18(26-316)
XP_036630266.1	GH18(26-393)
XP_036628533.1	GH18(30-285)
XP_036635015.1	GH18(32-267)
XP_036626882.1	GH18(32-405)
XP_036631739.1	GH18(55-417)
XP_036626201.1	GH18(56-424)
XP_036632153.1	GH18(81-294)
XP_036632152.1	GH18(91-305)
XP_036630303.1	GH2(36-846)
XP_036632852.1	GH2(417-1099)
XP_036627291.1	GH2(43-740)
XP_036630252.1	GH20(157-485)
XP_036627343.1	GH20(171-506)
XP_036630405.1	GH24(116-257)
XP_036628334.1	GH24(133-274)
XP_036628335.1	GH24(24-165)
XP_036629699.1	GH25(108-292)
XP_036629712.1	GH25(57-241)
XP_036627524.1	GH27(133-373)
XP_036626450.1	GH27(218-483)
XP_036629719.1	GH27(92-348)
XP_036629723.1	GH27(93-359)
XP_036635732.1	GH28(242-466)
XP_036630421.1	GH28(30-344)
XP_036633907.1	GH28(46-360)
XP_036631189.1	GH28(7-316)
XP_036625776.1	GH28(80-387)
XP_036626951.1	GH28(84-350)
XP_036629354.1	GH3(125-319)
XP_036633746.1	GH3(134-338)
XP_036634926.1	GH3(154-396)
XP_036627021.1	GH3(205-406)
XP_036632884.1	GH3(33-260)
XP_036637227.1	GH3(36-251)
XP_036636738.1	GH3(39-251)
XP_036629242.1	GH3(64-270)
XP_036635479.1	GH3(68-273)
XP_036626072.1	GH3(68-318)
XP_036635326.1	GH3(71-320)
XP_036627189.1	GH3(72-279)
XP_036626686.1	GH3(74-293)
XP_036626968.1	GH30_3(56-488)
XP_036629247.1	GH30_3(57-409)
XP_036631266.1	GH30_4(31-486)
XP_036635989.1	GH31(242-727)
XP_036632568.1	GH31(244-729)
XP_036636952.1	GH31(248-680)
XP_036636676.1	GH31(266-701)
XP_036637171.1	GH31(321-854)
XP_036626397.1	GH31(338-884)
XP_036631287.1	GH31(787-1243)
XP_036631642.1	GH32(55-363)
XP_036628023.1	GH35(54-380)
XP_036627521.1	GH35(64-419)
XP_036627496.1	GH35(99-423)
XP_036628623.1	GH37(143-714)
XP_036627824.1	GH37(85-537)
XP_036630851.1	GH38(197-467)
XP_036636507.1	GH43_1(3-321)
XP_036625879.1	GH43_13(23-317)+CBM91(351-530)
XP_036629359.1	GH43_23(89-289)
XP_036635121.1	GH43_24(46-281)
XP_036632120.1	GH43_26(25-314)
XP_036627515.1	GH43_26(36-270)
XP_036637059.1	GH43_36(39-303)+CBM91(331-525)
XP_036636740.1	GH43_5(33-314)
XP_036634116.1	GH44(268-693)
XP_036634094.1	GH45(22-222)
XP_036634095.1	GH45(22-246)
XP_036634063.1	GH47(101-599)
XP_036626535.1	GH47(131-571)
XP_036629505.1	GH47(44-492)
XP_036629336.1	GH47(46-494)
XP_036633163.1	GH47(57-490)
XP_036630346.1	GH47(72-588)
XP_036626632.1	GH47(82-549)
XP_036634518.1	GH47(83-553)
XP_036630773.1	GH5_12(30-584)
XP_036635952.1	GH5_12(39-554)
XP_036632331.1	GH5_15(76-244)
XP_036625707.1	GH5_22(47-340)
XP_036625695.1	GH5_22(47-350)
XP_036636338.1	GH5_30(44-486)
XP_036634523.1	GH5_5(82-363)
XP_036628628.1	GH5_5(86-366)
XP_036633687.1	GH5_5(97-398)
XP_036636241.1	GH5_50(125-399)
XP_036634798.1	GH5_7(11-320)
XP_036630497.1	GH5_7(123-404)
XP_036630435.1	GH5_7(129-406)
XP_036630498.1	GH5_7(130-409)
XP_036628805.1	GH5_9(126-462)
XP_036627474.1	GH5_9(241-535)
XP_036631433.1	GH5_9(248-559)
XP_036636171.1	GH5_9(254-565)
XP_036636916.1	GH5_9(323-629)
XP_036634366.1	GH5_9(81-385)
XP_036628329.1	GH51(160-438)
XP_036630831.1	GH51(171-511)
XP_036632420.1	GH51(4-518)
XP_036629484.1	GH53(24-346)
XP_036636909.1	GH55(14-757)
XP_036636911.1	GH55(42-558)
XP_036635345.1	GH6(103-398)
XP_036635758.1	GH6(113-424)
XP_036636417.1	GH6(116-410)
XP_036636683.1	GH62(36-316)
XP_036630420.1	GH63(586-1033)
XP_036636660.1	GH63(599-817)
XP_036633009.1	GH7(20-183)+GH7(178-434)
XP_036633698.1	GH7(20-448)
XP_036632295.1	GH7(20-453)
XP_036633480.1	GH7(20-453)+CBM1(489-517)
XP_036633493.1	GH7(20-453)+CBM1(489-517)
XP_036632492.1	GH7(20-454)
XP_036633459.1	GH7(20-456)
XP_036633541.1	GH7(20-456)
XP_036633006.1	GH7(20-458)
XP_036632979.1	GH7(20-459)
XP_036630382.1	GH7(25-255)
XP_036629639.1	GH7(38-471)
XP_036634396.1	GH71(102-381)
XP_036631222.1	GH71(18-412)
XP_036631236.1	GH71(24-407)
XP_036626361.1	GH71(44-419)
XP_036626494.1	GH71(49-426)
XP_036636083.1	GH71(62-415)
XP_036635128.1	GH72(23-341)
XP_036627739.1	GH74(76-191)
XP_036627906.1	GH74(79-190)
XP_036634901.1	GH74(80-190)
XP_036630494.1	GH76(41-357)
XP_036630493.1	GH76(49-360)
XP_036627085.1	GH78(67-627)
XP_036627464.1	GH78(72-634)
XP_036632202.1	GH79(104-531)
XP_036633119.1	GH79(39-487)
XP_036633132.1	GH79(40-402)
XP_036628854.1	GH79(45-348)
XP_036628521.1	GH79(45-462)
XP_036626890.1	GH79(87-483)
XP_036626660.1	GH79(95-445)
XP_036633723.1	GH85(76-415)
XP_036636961.1	GH88(60-383)
XP_036636970.1	GH88(60-385)
XP_036633227.1	GH9(53-521)
XP_036631155.1	GH92(184-699)
XP_036635585.1	GH92(263-787)
XP_036633747.1	GH92(269-751)
XP_036633730.1	GH92(274-763)
XP_036630458.1	GH92(283-794)
XP_036627923.1	GH92(283-809)
XP_036626243.1	GH95(57-850)
XP_036635088.1	GT1(938-1357)
XP_036625969.1	GT15(401-671)
XP_036633754.1	GT15(83-353)
XP_036636355.1	GT15(84-351)
XP_036636352.1	GT15(93-359)
XP_036630534.1	GT17(68-358)
XP_036635611.1	GT2(1228-1735)
XP_036632600.1	GT2(1240-1747)
XP_036634278.1	GT2(194-353)
XP_036633425.1	GT2(208-379)+GT2(356-589)
XP_036626338.1	GT2(228-400)+GT2(377-689)
XP_036636835.1	GT2(25-204)
XP_036627280.1	GT2(267-429)
XP_036630691.1	GT2(336-499)
XP_036630750.1	GT2(436-941)
XP_036625665.1	GT2(498-712)
XP_036630232.1	GT2(52-284)
XP_036631831.1	GT2(524-729)
XP_036626220.1	GT2(596-806)
XP_036634068.1	GT2(637-1159)
XP_036632300.1	GT2(65-245)
XP_036629332.1	GT20(118-605)
XP_036627094.1	GT20(197-648)
XP_036628580.1	GT20(208-513)
XP_036634536.1	GT21(59-315)
XP_036634386.1	GT22(54-528)
XP_036636466.1	GT22(6-437)
XP_036632794.1	GT22(8-437)
XP_036629363.1	GT24(1227-1474)
XP_036635335.1	GT25(72-326)
XP_036636231.1	GT28(3-146)
XP_036625755.1	GT3(16-656)
XP_036633073.1	GT32(81-161)
XP_036635252.1	GT33(51-537)
XP_036627083.1	GT35(145-869)
XP_036636148.1	GT39(105-343)
XP_036632149.1	GT39(66-307)
XP_036633715.1	GT39(71-310)
XP_036637076.1	GT4(223-399)
XP_036627806.1	GT4(300-442)
XP_036636220.1	GT4(496-669)
XP_036636335.1	GT48(736-1503)
XP_036635768.1	GT48(750-1256)
XP_036630521.1	GT49(138-422)
XP_036636495.1	GT50(183-440)
XP_036627572.1	GT57(168-645)
XP_036633202.1	GT57(49-536)
XP_036636244.1	GT58(28-384)
XP_036635064.1	GT59(22-407)
XP_036632399.1	GT66(24-688)
XP_036635683.1	GT69(149-387)
XP_036625762.1	GT69(162-385)
XP_036630768.1	GT76(35-396)
XP_036634272.1	GT8(14-262)
XP_036637110.1	GT8(25-247)
XP_036634439.1	GT8(5-229)
XP_036633560.1	GT8(75-306)
XP_036637089.1	GT8(81-308)
XP_036637097.1	GT8(97-316)
XP_036626316.1	GT90(318-576)
XP_036635940.1	GT90(327-643)
XP_036626317.1	GT90(358-613)
XP_036625603.1	GT90(392-649)
XP_036636514.1	PL1_2(74-249)
XP_036635482.1	PL1_6(167-384)
XP_036628426.1	PL1_7(58-237)
XP_036633702.1	PL1_7(72-250)
XP_036633758.1	PL1_7(72-250)
XP_036633700.1	PL1_7(73-154)
XP_036628040.1	PL1_7(73-250)
XP_036630170.1	PL1_7(73-250)
XP_036630175.1	PL1_7(73-250)
XP_036633701.1	PL1_7(8-105)
XP_036629245.1	PL1_9(129-314)
XP_036637080.1	PL14(158-330)
XP_036631358.1	PL14_4(101-319)
XP_036637042.1	PL14_4(186-407)
XP_036631066.1	PL14_5(95-303)
XP_036631675.1	PL26(19-872)
XP_036628555.1	PL3_2(35-225)
XP_036625703.1	PL3_2(69-178)
XP_036625694.1	PL3_2(75-268)
XP_036634540.1	PL35(519-702)
XP_036634866.1	PL38(234-495)
XP_036635658.1	PL38(74-372)
XP_036631563.1	PL4_1(18-502)
XP_036627693.1	PL4_1(18-516)
XP_036625721.1	PL42(38-391)
XP_036634753.1	PL8(471-717)
XP_036634752.1	PL8(493-741)
XP_036634779.1	PL8_4(385-626)
XP_036634754.1	PL8_4(387-628)

## Sheet: Stropharia_rugosoannulata_A15
MDBSrug1_07931	AA1_1(30-337)
MDBSrug1_06559	AA1_1(33-336)
MDBSrug1_02750	AA1_1(33-341)
MDBSrug1_05167	AA1_1(33-341)
MDBSrug1_00049	AA1_1(33-359)
MDBSrug1_03904	AA1_1(34-341)
MDBSrug1_05008	AA1_1(35-337)
MDBSrug1_04262	AA1_1(35-338)
MDBSrug1_10641	AA1_1(35-343)
MDBSrug1_00446	AA1_1(36-347)
MDBSrug1_09781	AA1_2(42-396)
MDBSrug1_04142	AA1_2(45-403)
MDBSrug1_00443	AA10(23-170)
MDBSrug1_09318	AA10(23-170)
MDBSrug1_04974	AA10(24-171)
MDBSrug1_06779	AA10(24-171)
MDBSrug1_01707	AA10(25-170)
MDBSrug1_11608	AA12(35-459)
MDBSrug1_03407	AA13(21-249)+CBM20(291-381)
MDBSrug1_10526	AA14(19-284)
MDBSrug1_12740	AA14(23-299)
MDBSrug1_11321	AA14(27-298)
MDBSrug1_09159	AA14(37-312)
MDBSrug1_11565	AA2(114-353)
MDBSrug1_03450	AA2(32-288)
MDBSrug1_12127	AA2(41-296)
MDBSrug1_08945	AA2(44-299)
MDBSrug1_10491	AA2(44-299)
MDBSrug1_06616	AA2(44-300)
MDBSrug1_07970	AA2(44-300)
MDBSrug1_08254	AA2(45-299)
MDBSrug1_04922	AA2(45-300)
MDBSrug1_09955	AA2(45-300)
MDBSrug1_07601	AA2(45-301)
MDBSrug1_04980	AA2(47-298)
MDBSrug1_00707	AA2(47-303)
MDBSrug1_01782	AA2(49-282)
MDBSrug1_04191	AA2(49-302)
MDBSrug1_04144	AA2(62-264)
MDBSrug1_09285	AA2(64-204)
MDBSrug1_08280	AA2(65-231)
MDBSrug1_06963	AA2(67-222)
MDBSrug1_01442	AA2(68-256)
MDBSrug1_05846	AA2(69-248)
MDBSrug1_09341	AA2(70-262)
MDBSrug1_03287	AA2(70-269)
MDBSrug1_06348	AA2(77-333)
MDBSrug1_03453	AA3(178-698)
MDBSrug1_07952	AA3_2(12-597)
MDBSrug1_06450	AA3_2(13-529)
MDBSrug1_05123	AA3_2(1-446)
MDBSrug1_08229	AA3_2(15-483)
MDBSrug1_04138	AA3_2(16-582)
MDBSrug1_05302	AA3_2(18-576)
MDBSrug1_10577	AA3_2(26-591)
MDBSrug1_02846	AA3_2(30-587)
MDBSrug1_01863	AA3_2(32-592)
MDBSrug1_10524	AA3_2(32-595)
MDBSrug1_11553	AA3_2(32-633)
MDBSrug1_02430	AA3_2(34-588)
MDBSrug1_07395	AA3_2(34-594)
MDBSrug1_08201	AA3_2(34-603)
MDBSrug1_11871	AA3_2(35-585)
MDBSrug1_08736	AA3_2(35-595)
MDBSrug1_03109	AA3_2(35-597)
MDBSrug1_09786	AA3_2(35-597)
MDBSrug1_06821	AA3_2(36-623)
MDBSrug1_00723	AA3_2(36-652)
MDBSrug1_07227	AA3_2(36-661)
MDBSrug1_00424	AA3_2(37-600)
MDBSrug1_11962	AA3_2(38-594)
MDBSrug1_08348	AA3_2(40-607)
MDBSrug1_02187	AA3_2(40-657)
MDBSrug1_05943	AA3_2(41-595)
MDBSrug1_07596	AA3_2(43-661)
MDBSrug1_10258	AA3_2(43-676)
MDBSrug1_09175	AA3_2(4-524)
MDBSrug1_11380	AA3_2(47-665)
MDBSrug1_04338	AA3_2(55-642)
MDBSrug1_05944	AA3_2(58-675)
MDBSrug1_02784	AA3_2(60-678)
MDBSrug1_06590	AA3_2(69-626)
MDBSrug1_07823	AA3_2(69-635)
MDBSrug1_04509	AA3_2(76-631)
MDBSrug1_05746	AA3_3(10-623)
MDBSrug1_10798	AA3_3(11-604)
MDBSrug1_00817	AA3_3(32-201)
MDBSrug1_08011	AA3_3(4-602)
MDBSrug1_10979	AA3_3(5-591)
MDBSrug1_00484	AA3_3(5-624)
MDBSrug1_05439	AA3_3(6-591)
MDBSrug1_01978	AA3_3(6-613)
MDBSrug1_11143	AA3_3(8-600)
MDBSrug1_12144	AA5(511-1013)
MDBSrug1_04391	AA5_1(19-546)
MDBSrug1_08874	AA5_1(202-752)
MDBSrug1_04212	AA5_1(21-620)
MDBSrug1_00712	AA5_1(21-623)
MDBSrug1_04119	AA5_1(22-549)
MDBSrug1_07909	AA5_1(23-621)
MDBSrug1_10589	AA5_1(23-623)
MDBSrug1_00296	AA5_1(24-549)
MDBSrug1_11932	AA5_1(37-595)
MDBSrug1_04955	AA5_1(40-593)
MDBSrug1_07042	AA6(5-199)
MDBSrug1_10442	AA6(5-199)
MDBSrug1_12097	AA6(6-201)
MDBSrug1_03134	AA6(63-258)
MDBSrug1_10737	AA6(72-267)
MDBSrug1_09839	AA7(106-310)
MDBSrug1_04726	AA7(141-331)
MDBSrug1_11429	AA7(151-354)
MDBSrug1_11111	AA7(158-354)
MDBSrug1_06687	AA7(29-458)
MDBSrug1_00362	AA7(32-219)
MDBSrug1_07494	AA7(32-452)
MDBSrug1_06398	AA7(37-495)
MDBSrug1_09720	AA7(44-269)
MDBSrug1_08083	AA7(48-267)
MDBSrug1_02843	AA7(50-274)
MDBSrug1_09684	AA7(53-499)
MDBSrug1_07770	AA7(54-242)
MDBSrug1_00941	AA7(54-556)
MDBSrug1_03021	AA7(59-254)
MDBSrug1_07540	AA7(60-279)
MDBSrug1_04470	AA7(64-248)
MDBSrug1_03868	AA7(64-255)
MDBSrug1_01712	AA7(64-260)
MDBSrug1_05385	AA7(65-282)
MDBSrug1_09670	AA7(67-271)
MDBSrug1_11039	AA7(69-258)
MDBSrug1_02098	AA7(77-265)
MDBSrug1_09773	AA7(77-280)
MDBSrug1_00046	AA7(79-262)
MDBSrug1_11067	AA8(24-201)+AA3_1(230-776)
MDBSrug1_08879	AA9(10-229)
MDBSrug1_06092	AA9(1102-1272)
MDBSrug1_05452	AA9(12-226)
MDBSrug1_01752	AA9(27-247)
MDBSrug1_11561	AA9(58-255)
MDBSrug1_01748	AA9(7-215)
MDBSrug1_12624	AA9(8-201)
MDBSrug1_07989	AA9(8-204)
MDBSrug1_10340	AA9(8-221)
MDBSrug1_00090	AA9(9-218)
MDBSrug1_09625	AA9(9-221)
MDBSrug1_10153	AA9(9-221)
MDBSrug1_03056	CBM13(38-163)
MDBSrug1_00946	CBM21(327-429)
MDBSrug1_09272	CBM21(390-539)
MDBSrug1_07119	CBM67(31-180)+CBM67(204-354)
MDBSrug1_10417	CBM67(326-481)
MDBSrug1_08927	CE1(34-286)
MDBSrug1_03732	CE1(35-186)
MDBSrug1_05940	CE1(36-190)
MDBSrug1_07036	CE1(39-191)
MDBSrug1_05199	CE12(21-232)
MDBSrug1_05497	CE12(89-302)
MDBSrug1_08240	CE15(50-371)
MDBSrug1_02539	CE15(97-420)
MDBSrug1_06644	CE16(106-359)
MDBSrug1_10233	CE16(20-282)
MDBSrug1_05946	CE16(32-311)
MDBSrug1_08813	CE16(34-302)
MDBSrug1_04034	CE16(43-311)
MDBSrug1_01476	CE16(47-319)
MDBSrug1_08538	CE16(48-301)
MDBSrug1_01375	CE17(147-297)
MDBSrug1_01365	CE2(152-351)
MDBSrug1_07806	CE2(153-355)
MDBSrug1_05809	CE4(132-245)
MDBSrug1_07766	CE4(138-256)
MDBSrug1_03843	CE4(146-261)
MDBSrug1_05952	CE4(147-267)
MDBSrug1_08028	CE4(195-305)
MDBSrug1_10654	CE4(253-363)
MDBSrug1_02210	CE4(35-173)
MDBSrug1_11865	CE4(38-154)
MDBSrug1_06761	CE4(43-158)
MDBSrug1_06808	CE4(495-606)
MDBSrug1_03925	CE5(26-196)
MDBSrug1_00299	CE5(28-234)
MDBSrug1_01395	CE5(28-234)
MDBSrug1_00387	CE5(29-228)
MDBSrug1_10898	CE5(47-204)
MDBSrug1_12100	CE8(39-315)
MDBSrug1_02318	CE8(41-326)
MDBSrug1_08647	CE8(46-326)
MDBSrug1_05427	CE8(57-386)
MDBSrug1_07167	CE9(19-305)+CE9(353-499)
MDBSrug1_08636	GH1(12-485)
MDBSrug1_05720	GH1(130-593)
MDBSrug1_07709	GH1(55-509)
MDBSrug1_03895	GH10(101-397)
MDBSrug1_02313	GH10(22-338)
MDBSrug1_11460	GH10(53-372)+CBM1(435-463)
MDBSrug1_08695	GH10(96-400)
MDBSrug1_09055	GH105(108-349)
MDBSrug1_04230	GH105(124-388)
MDBSrug1_12261	GH105(1-284)
MDBSrug1_02239	GH105(205-390)
MDBSrug1_08844	GH105(53-383)
MDBSrug1_07560	GH105(91-383)
MDBSrug1_07384	GH109(10-168)
MDBSrug1_11593	GH109(38-196)
MDBSrug1_01846	GH11(46-221)
MDBSrug1_10727	GH115(34-705)
MDBSrug1_05299	GH12(103-255)
MDBSrug1_04254	GH125(114-460)
MDBSrug1_04567	GH128(143-365)
MDBSrug1_12023	GH128(159-371)
MDBSrug1_03808	GH128(176-396)
MDBSrug1_05755	GH128(21-243)
MDBSrug1_05981	GH13_1(60-365)
MDBSrug1_07430	GH13_22(99-499)+GH13_22(1148-1614)
MDBSrug1_03104	GH13_25(1128-1583)
MDBSrug1_07531	GH13_32(65-332)+CBM20(493-580)
MDBSrug1_03610	GH13_32(97-364)+CBM20(535-622)
MDBSrug1_12385	GH13_40(43-405)
MDBSrug1_04515	GH13_5(62-400)
MDBSrug1_06105	GH13_8(229-522)
MDBSrug1_05005	GH131(22-261)
MDBSrug1_04471	GH131(27-295)
MDBSrug1_01539	GH15(338-713)
MDBSrug1_01426	GH15(42-449)+CBM20(488-554)+GH15(599-999)+CBM20(1032-1117)
MDBSrug1_05955	GH15(45-448)+CBM20(491-576)
MDBSrug1_05078	GH15(47-449)+CBM20(481-566)
MDBSrug1_05574	GH15(48-448)+CBM20(491-577)
MDBSrug1_11654	GH152(24-256)
MDBSrug1_05780	GH152(25-255)
MDBSrug1_11371	GH152(25-255)
MDBSrug1_09115	GH154(17-366)
MDBSrug1_07310	GH16_1(103-333)
MDBSrug1_09339	GH16_1(111-338)
MDBSrug1_01419	GH16_1(125-357)
MDBSrug1_00583	GH16_1(127-363)
MDBSrug1_12048	GH16_1(150-297)
MDBSrug1_01612	GH16_1(181-423)
MDBSrug1_03946	GH16_1(61-289)
MDBSrug1_07385	GH16_1(61-295)
MDBSrug1_12359	GH16_1(61-296)
MDBSrug1_06367	GH16_1(66-299)
MDBSrug1_06437	GH16_1(66-299)
MDBSrug1_03791	GH16_1(69-302)
MDBSrug1_03566	GH16_1(71-300)
MDBSrug1_02823	GH16_1(71-306)
MDBSrug1_11728	GH16_1(80-313)
MDBSrug1_03076	GH16_1(89-319)
MDBSrug1_11285	GH16_19(100-271)
MDBSrug1_00717	GH16_2(157-510)
MDBSrug1_12013	GH16_2(187-537)
MDBSrug1_02369	GH16_2(193-547)
MDBSrug1_02201	GH16_2(194-547)
MDBSrug1_08406	GH16_2(200-550)
MDBSrug1_06763	GH16_2(20-328)
MDBSrug1_02219	GH16_2(263-609)
MDBSrug1_03894	GH16_2(273-612)
MDBSrug1_11250	GH16_4(173-504)
MDBSrug1_09041	GH16_4(271-612)
MDBSrug1_07519	GH16_4(350-625)
MDBSrug1_10992	GH162(27-528)
MDBSrug1_01621	GH17(119-389)
MDBSrug1_11662	GH17(176-283)
MDBSrug1_10900	GH17(221-491)
MDBSrug1_01390	GH18(139-514)
MDBSrug1_06392	GH18(166-533)
MDBSrug1_04786	GH18(174-570)
MDBSrug1_08665	GH18(2-361)
MDBSrug1_11030	GH18(27-284)
MDBSrug1_02359	GH18(35-274)
MDBSrug1_08582	GH18(43-409)
MDBSrug1_12355	GH18(46-399)
MDBSrug1_06318	GH18(48-402)
MDBSrug1_08588	GH18(62-407)
MDBSrug1_07536	GH18(6-351)
MDBSrug1_10098	GH18(67-433)
MDBSrug1_01767	GH18(73-301)
MDBSrug1_02932	GH18(92-295)
MDBSrug1_05505	GH2(12-691)
MDBSrug1_01764	GH2(90-778)
MDBSrug1_03491	GH2(99-717)
MDBSrug1_05261	GH20(173-510)
MDBSrug1_00041	GH20(173-512)
MDBSrug1_00596	GH24(294-433)
MDBSrug1_05664	GH27(132-371)
MDBSrug1_06071	GH27(152-407)
MDBSrug1_07066	GH27(179-436)
MDBSrug1_06498	GH27(190-445)
MDBSrug1_07027	GH28(10-228)
MDBSrug1_10059	GH28(20-345)
MDBSrug1_06597	GH28(32-347)
MDBSrug1_06023	GH28(49-346)
MDBSrug1_04621	GH28(55-425)
MDBSrug1_03082	GH28(64-420)
MDBSrug1_10547	GH28(68-399)
MDBSrug1_09353	GH28(71-411)
MDBSrug1_00302	GH3(136-339)
MDBSrug1_00208	GH3(148-353)
MDBSrug1_01694	GH3(187-387)
MDBSrug1_05543	GH3(35-246)
MDBSrug1_04091	GH3(36-249)
MDBSrug1_10600	GH3(36-251)
MDBSrug1_11721	GH3(65-272)
MDBSrug1_07276	GH3(72-297)
MDBSrug1_00750	GH3(72-324)
MDBSrug1_00089	GH30_3(54-439)
MDBSrug1_11044	GH30_5(26-473)
MDBSrug1_02689	GH31(252-759)
MDBSrug1_02374	GH31(320-856)
MDBSrug1_07722	GH31(342-886)
MDBSrug1_02875	GH31(355-809)
MDBSrug1_10154	GH31(4-182)
MDBSrug1_10266	GH35(128-453)
MDBSrug1_11006	GH35(40-373)
MDBSrug1_10721	GH35(53-375)
MDBSrug1_02785	GH37(152-723)
MDBSrug1_08553	GH37(99-546)
MDBSrug1_08853	GH38(302-560)
MDBSrug1_11495	GH43_24(43-279)
MDBSrug1_03565	GH43_5(2-241)
MDBSrug1_03825	GH43_5(33-274)
MDBSrug1_01328	GH43_5(33-302)
MDBSrug1_00586	GH43_5(5-184)
MDBSrug1_06431	GH44(267-715)
MDBSrug1_01534	GH47(103-574)
MDBSrug1_11048	GH47(104-568)
MDBSrug1_03943	GH47(44-491)
MDBSrug1_08500	GH47(68-501)
MDBSrug1_08115	GH47(80-558)
MDBSrug1_01452	GH47(99-295)
MDBSrug1_10247	GH47(99-561)
MDBSrug1_04905	GH47(99-572)
MDBSrug1_03205	GH5_12(29-607)
MDBSrug1_01613	GH5_12(54-569)
MDBSrug1_02822	GH5_15(76-245)
MDBSrug1_01898	GH5_22(47-340)
MDBSrug1_09288	GH5_22(47-340)
MDBSrug1_10952	GH5_22(47-343)
MDBSrug1_05163	GH5_30(50-500)
MDBSrug1_04622	GH5_5(102-396)
MDBSrug1_09671	GH5_5(22-329)
MDBSrug1_04556	GH5_5(91-383)
MDBSrug1_00295	GH5_5(99-379)
MDBSrug1_03466	GH5_50(174-455)
MDBSrug1_04443	GH5_7(140-419)
MDBSrug1_03271	GH5_7(62-361)
MDBSrug1_09362	GH5_9(100-407)
MDBSrug1_01228	GH5_9(111-418)
MDBSrug1_05640	GH5_9(138-451)
MDBSrug1_01045	GH5_9(214-519)
MDBSrug1_00190	GH5_9(216-522)
MDBSrug1_12244	GH5_9(274-582)
MDBSrug1_05672	GH5_9(277-583)
MDBSrug1_08358	GH5_9(278-568)
MDBSrug1_06994	GH5_9(335-642)
MDBSrug1_03669	GH5_9(83-390)
MDBSrug1_07400	GH5_9(84-395)
MDBSrug1_07019	GH51(195-524)
MDBSrug1_12683	GH51(686-1122)
MDBSrug1_08563	GH51(8-506)
MDBSrug1_04114	GH53(26-346)
MDBSrug1_10131	GH55(131-874)
MDBSrug1_02428	GH55(39-775)
MDBSrug1_07244	GH55(40-781)
MDBSrug1_05753	GH55(71-822)
MDBSrug1_01820	GH6(126-420)
MDBSrug1_02168	GH63(602-813)
MDBSrug1_07971	GH7(20-458)
MDBSrug1_09823	GH7(20-458)
MDBSrug1_12365	GH7(22-414)
MDBSrug1_06291	GH7(39-472)
MDBSrug1_02700	GH71(410-862)
MDBSrug1_10572	GH71(6-343)
MDBSrug1_05964	GH71(77-475)
MDBSrug1_07862	GH72(20-340)
MDBSrug1_04733	GH72(24-344)
MDBSrug1_03898	GH74(79-187)
MDBSrug1_12555	GH76(36-355)
MDBSrug1_01139	GH76(4-262)
MDBSrug1_03595	GH78(70-633)
MDBSrug1_02002	GH78(73-625)
MDBSrug1_12299	GH79(104-498)
MDBSrug1_11081	GH79(105-504)
MDBSrug1_02305	GH79(106-501)
MDBSrug1_10483	GH79(111-510)
MDBSrug1_02062	GH79(12-326)
MDBSrug1_11731	GH79(39-396)
MDBSrug1_09782	GH79(42-448)
MDBSrug1_00098	GH79(45-526)
MDBSrug1_06173	GH79(92-502)
MDBSrug1_04434	GH79(93-491)
MDBSrug1_00642	GH79(94-483)
MDBSrug1_11089	GH79(98-494)
MDBSrug1_01215	GH85(73-405)
MDBSrug1_01920	GH88(64-389)
MDBSrug1_03680	GH9(51-502)
MDBSrug1_09798	GH92(268-787)
MDBSrug1_00062	GH92(285-798)
MDBSrug1_10609	GH92(285-804)
MDBSrug1_04658	GH92(285-805)
MDBSrug1_08447	GH95(30-812)
MDBSrug1_00468	GH95(56-844)
MDBSrug1_00323	GT1(103-418)
MDBSrug1_07436	GT1(244-439)
MDBSrug1_07784	GT1(288-490)
MDBSrug1_00476	GT1(288-493)
MDBSrug1_12470	GT1(300-482)
MDBSrug1_02071	GT1(310-492)
MDBSrug1_00524	GT1(312-489)
MDBSrug1_08029	GT1(318-492)
MDBSrug1_02128	GT1(908-1326)
MDBSrug1_09852	GT15(74-344)
MDBSrug1_08245	GT15(75-345)
MDBSrug1_08631	GT15(89-359)
MDBSrug1_01251	GT17(69-359)
MDBSrug1_07800	GT2(1237-1744)
MDBSrug1_04520	GT2(1252-1759)
MDBSrug1_09900	GT2(202-361)
MDBSrug1_02929	GT2(209-380)
MDBSrug1_12472	GT2(284-446)
MDBSrug1_10870	GT2(299-464)
MDBSrug1_09977	GT2(363-526)
MDBSrug1_09824	GT2(392-558)
MDBSrug1_08677	GT2(427-941)
MDBSrug1_08839	GT2(486-701)
MDBSrug1_01837	GT2(510-725)
MDBSrug1_06955	GT2(52-284)
MDBSrug1_05656	GT2(545-747)
MDBSrug1_10179	GT2(649-1171)
MDBSrug1_07602	GT2(66-246)
MDBSrug1_11346	GT2(73-232)
MDBSrug1_00828	GT20(12-182)+GT20(207-512)
MDBSrug1_06923	GT20(154-657)
MDBSrug1_00008	GT20(97-567)
MDBSrug1_03649	GT21(65-324)
MDBSrug1_09528	GT22(53-527)
MDBSrug1_10009	GT22(6-447)
MDBSrug1_05654	GT22(7-396)
MDBSrug1_05605	GT24(1279-1526)
MDBSrug1_12110	GT3(14-656)
MDBSrug1_03412	GT32(436-516)
MDBSrug1_06301	GT33(39-525)
MDBSrug1_09282	GT35(146-869)
MDBSrug1_11835	GT39(124-362)
MDBSrug1_08097	GT39(63-305)
MDBSrug1_04213	GT39(71-310)
MDBSrug1_01577	GT4(102-266)
MDBSrug1_07270	GT4(207-347)
MDBSrug1_06719	GT4(227-392)
MDBSrug1_00349	GT4(232-392)
MDBSrug1_08692	GT4(237-383)
MDBSrug1_03568	GT4(495-669)
MDBSrug1_06313	GT48(726-1498)
MDBSrug1_09152	GT48(876-1651)
MDBSrug1_02692	GT49(136-425)
MDBSrug1_09210	GT50(164-430)
MDBSrug1_07522	GT57(186-659)
MDBSrug1_04176	GT57(52-560)
MDBSrug1_02493	GT58(31-389)
MDBSrug1_11074	GT59(24-416)
MDBSrug1_04936	GT61(306-390)
MDBSrug1_06934	GT66(25-682)
MDBSrug1_05395	GT69(167-393)
MDBSrug1_03016	GT69(192-430)
MDBSrug1_00117	GT76(49-427)
MDBSrug1_11607	GT8(3-261)
MDBSrug1_02553	GT8(4-226)
MDBSrug1_08169	GT8(6-262)
MDBSrug1_09124	GT90(271-547)
MDBSrug1_02919	GT90(326-634)
MDBSrug1_09806	GT90(346-605)
MDBSrug1_02756	PL14(200-371)
MDBSrug1_00756	PL14_4(167-388)
MDBSrug1_09751	PL14_4(277-496)
MDBSrug1_06582	PL14_4(62-283)
MDBSrug1_04835	PL14_4(72-276)
MDBSrug1_03815	PL14_4(85-251)
MDBSrug1_03863	PL14_5(96-305)
MDBSrug1_10363	PL35(524-711)
MDBSrug1_00988	PL35(938-1124)
MDBSrug1_10451	PL38(252-502)
MDBSrug1_01774	PL38(68-363)
MDBSrug1_03313	PL4_1(20-518)
MDBSrug1_00559	PL42(46-337)
MDBSrug1_02842	PL8(426-668)
MDBSrug1_11539	PL8(525-771)

## Sheet: Tricholoma matsutake 945
KAF8219022.1	AA1_1(14-170)
KAF8231638.1	AA1_1(31-330)
KAF8231636.1	AA1_1(31-333)
KAF8238011.1	AA1_1(32-332)
KAF8237638.1	AA1_1(32-333)
KAF8240612.1	AA1_1(32-333)
KAF8237984.1	AA1_1(33-335)
KAF8234692.1	AA1_1(33-337)
KAF8222678.1	AA1_1(34-338)
KAF8229613.1	AA1_1(36-337)
KAF8224512.1	AA1_1(43-342)
KAF8228163.1	AA1_1(58-316)
KAF8232909.1	AA1_1(8-146)
KAF8238359.1	AA1_1(8-314)
KAF8227763.1	AA1_1(9-312)
KAF8237358.1	AA1_2(45-404)
KAF8227927.1	AA14(19-280)
KAF8237042.1	AA14(19-288)
KAF8228797.1	AA14(21-293)
KAF8236293.1	AA2(56-234)
KAF8228843.1	AA2(92-344)
KAF8234337.1	AA3_2(11-623)
KAF8224108.1	AA3_2(143-604)
KAF8235119.1	AA3_2(14-595)
KAF8240359.1	AA3_2(1-564)
KAF8224857.1	AA3_2(33-597)
KAF8239698.1	AA3_2(34-602)
KAF8223580.1	AA3_2(3-531)
KAF8219903.1	AA3_2(3-555)
KAF8230899.1	AA3_2(35-595)
KAF8228779.1	AA3_2(36-567)
KAF8240035.1	AA3_2(36-591)
KAF8229357.1	AA3_2(39-317)+AA3_2(334-568)
KAF8220502.1	AA3_3(27-565)
KAF8239921.1	AA3_3(5-633)
KAF8237035.1	AA3_3(8-603)
KAF8219900.1	AA3_3(9-602)
KAF8240978.1	AA3_4(32-502)
KAF8225036.1	AA4(8-230)
KAF8225476.1	AA5(482-997)
KAF8234472.1	AA5_1(20-616)
KAF8236267.1	AA5_1(214-756)
KAF8223588.1	AA5_1(21-618)
KAF8228873.1	AA5_1(35-591)
KAF8239973.1	AA6(6-207)
KAF8228401.1	AA7(116-314)
KAF8228156.1	AA7(123-334)
KAF8238502.1	AA7(123-335)
KAF8228053.1	AA7(134-564)
KAF8231354.1	AA7(145-353)
KAF8239159.1	AA7(25-248)
KAF8234330.1	AA7(25-261)
KAF8221460.1	AA7(28-466)
KAF8226547.1	AA7(29-457)
KAF8231063.1	AA7(33-448)
KAF8229594.1	AA7(44-255)
KAF8229605.1	AA7(44-255)
KAF8219076.1	AA7(45-255)
KAF8223182.1	AA7(45-255)
KAF8224091.1	AA7(45-255)
KAF8227653.1	AA7(45-490)
KAF8229617.1	AA7(45-494)
KAF8221443.1	AA7(46-256)
KAF8219464.1	AA7(68-262)
KAF8233993.1	AA9(11-230)
KAF8232813.1	AA9(9-221)
KAF8220115.1	CBM13(12-135)
KAF8230807.1	CBM13(36-156)
KAF8227354.1	CBM21(299-400)
KAF8231988.1	CBM21(56-187)
KAF8222685.1	CBM52(22-71)+CBM52(84-131)
KAF8222119.1	CE1(34-286)
KAF8223370.1	CE16(11-227)
KAF8223363.1	CE16(27-288)
KAF8233875.1	CE16(43-299)
KAF8222622.1	CE16(63-309)
KAF8220665.1	CE16(63-310)
KAF8237633.1	CE17(125-277)
KAF8222155.1	CE4(144-258)
KAF8225833.1	CE4(163-279)
KAF8239284.1	CE4(205-317)
KAF8223253.1	CE4(41-163)
KAF8240214.1	CE4(44-151)
KAF8228050.1	CE8(45-326)
KAF8237700.1	CE9(14-275)+CE9(363-503)
KAF8235239.1	GH1(105-579)
KAF8240408.1	GH1(7-469)
KAF8223404.1	GH105(120-353)
KAF8221587.1	GH105(123-310)
KAF8240000.1	GH105(123-324)
KAF8222729.1	GH109(14-174)
KAF8218753.1	GH109(29-176)
KAF8232735.1	GH109(30-180)
KAF8223770.1	GH109(5-172)
KAF8228427.1	GH12(108-261)
KAF8232422.1	GH125(28-437)
KAF8232430.1	GH128(1-182)
KAF8239669.1	GH128(21-238)
KAF8240802.1	GH128(74-289)
KAF8227846.1	GH13_1(59-367)
KAF8238631.1	GH13_22(100-498)+GH13_22(1152-1618)
KAF8227515.1	GH13_25(1133-1507)
KAF8234775.1	GH13_32(81-348)
KAF8234809.1	GH13_40(33-383)
KAF8233221.1	GH13_5(40-389)
KAF8238924.1	GH13_8(231-524)
KAF8230027.1	GH131(19-305)
KAF8227819.1	GH15(302-677)
KAF8222632.1	GH15(46-441)+CBM20(475-560)
KAF8240489.1	GH152(25-255)
KAF8238761.1	GH154(17-366)
KAF8238374.1	GH16_1(157-399)
KAF8226849.1	GH16_1(27-252)
KAF8224949.1	GH16_1(49-286)
KAF8227851.1	GH16_1(54-290)
KAF8229790.1	GH16_1(59-273)
KAF8223025.1	GH16_1(62-302)
KAF8231807.1	GH16_1(63-299)
KAF8236418.1	GH16_1(66-299)
KAF8226939.1	GH16_1(66-303)
KAF8224169.1	GH16_1(91-326)
KAF8219128.1	GH16_19(81-237)
KAF8236350.1	GH16_2(134-480)
KAF8234028.1	GH16_2(165-515)
KAF8238936.1	GH16_2(185-535)
KAF8229450.1	GH16_2(256-491)
KAF8233720.1	GH16_2(260-638)
KAF8222139.1	GH16_2(71-423)
KAF8234508.1	GH16_4(362-664)
KAF8225474.1	GH16_4(415-605)
KAF8236768.1	GH16_4(86-425)
KAF8239690.1	GH17(173-447)
KAF8238921.1	GH17(82-352)
KAF8228739.1	GH18(154-536)
KAF8228745.1	GH18(159-546)
KAF8223441.1	GH18(16-310)
KAF8222898.1	GH18(228-577)
KAF8238804.1	GH18(2-357)
KAF8235605.1	GH18(32-319)
KAF8238985.1	GH18(34-419)
KAF8226113.1	GH18(35-324)
KAF8236846.1	GH18(51-250)
KAF8234492.1	GH18(61-406)
KAF8239397.1	GH18(67-284)
KAF8234029.1	GH18(87-431)
KAF8239394.1	GH18(97-288)
KAF8231888.1	GH2(6-689)
KAF8233398.1	GH2(72-859)
KAF8233393.1	GH2(78-836)
KAF8226007.1	GH20(168-501)
KAF8230054.1	GH20(172-489)
KAF8227197.1	GH27(130-369)
KAF8222201.1	GH27(230-484)
KAF8232007.1	GH28(51-185)+GH28(208-395)
KAF8232006.1	GH28(98-359)
KAF8230984.1	GH3(140-327)
KAF8234668.1	GH3(140-343)
KAF8228083.1	GH3(225-426)
KAF8237020.1	GH3(37-251)
KAF8235083.1	GH3(69-319)
KAF8235892.1	GH3(96-316)
KAF8238045.1	GH30_3(55-403)
KAF8238059.1	GH30_3(55-407)
KAF8232393.1	GH31(235-669)
KAF8226649.1	GH31(247-757)
KAF8229007.1	GH31(247-757)
KAF8234386.1	GH31(355-810)
KAF8219999.1	GH31(367-907)
KAF8238073.1	GH35(91-415)
KAF8223863.1	GH37(150-721)
KAF8230036.1	GH37(75-525)
KAF8228013.1	GH38(281-537)
KAF8226672.1	GH47(103-583)
KAF8239347.1	GH47(41-513)
KAF8233010.1	GH47(42-522)
KAF8219645.1	GH47(44-491)
KAF8230325.1	GH47(44-491)
KAF8231840.1	GH47(54-487)
KAF8237051.1	GH5_12(179-614)
KAF8237581.1	GH5_12(71-586)
KAF8238144.1	GH5_15(78-244)
KAF8238160.1	GH5_15(79-244)
KAF8227460.1	GH5_22(47-340)
KAF8228170.1	GH5_30(48-486)
KAF8239797.1	GH5_5(97-373)
KAF8229514.1	GH5_50(149-430)
KAF8225371.1	GH5_50(83-382)
KAF8227308.1	GH5_9(103-416)
KAF8228078.1	GH5_9(142-445)
KAF8223072.1	GH5_9(261-567)
KAF8226904.1	GH5_9(345-652)
KAF8236785.1	GH5_9(83-389)
KAF8225218.1	GH51(250-549)
KAF8228673.1	GH55(21-748)
KAF8240501.1	GH55(24-761)
KAF8240511.1	GH55(26-793)
KAF8226175.1	GH63(598-807)
KAF8237572.1	GH7(20-454)
KAF8237093.1	GH7(20-455)
KAF8237471.1	GH71(15-389)
KAF8226555.1	GH71(33-403)
KAF8233402.1	GH71(59-418)
KAF8231711.1	GH71(71-513)
KAF8225791.1	GH72(22-342)
KAF8223045.1	GH79(111-503)
KAF8235822.1	GH79(44-347)
KAF8220113.1	GH79(44-524)
KAF8228010.1	GH79(88-484)
KAF8229478.1	GH79(89-481)
KAF8234430.1	GH81(55-696)
KAF8230939.1	GH85(72-422)
KAF8229502.1	GH88(62-385)
KAF8222741.1	GH9(51-512)
KAF8224650.1	GH92(1-242)
KAF8233527.1	GH92(172-374)
KAF8228854.1	GH92(280-805)
KAF8223719.1	GH92(309-794)
KAF8232051.1	GH92(411-758)
KAF8240930.1	GH92(417-708)
KAF8234511.1	GH95(30-832)
KAF8234486.1	GH95(56-835)
KAF8232558.1	GT1(209-523)
KAF8223911.1	GT1(244-447)
KAF8219371.1	GT1(255-439)
KAF8225200.1	GT1(271-471)
KAF8227378.1	GT1(289-486)
KAF8225895.1	GT1(602-1009)
KAF8225793.1	GT1(769-1187)
KAF8233396.1	GT15(22-294)
KAF8238655.1	GT15(72-338)
KAF8228856.1	GT15(73-339)
KAF8222650.1	GT17(69-358)
KAF8226610.1	GT2(1230-1735)
KAF8224149.1	GT2(1236-1745)
KAF8224668.1	GT2(188-347)+GT2(325-569)
KAF8231892.1	GT2(198-369)+GT2(346-555)
KAF8232843.1	GT2(239-410)+GT2(387-624)
KAF8224033.1	GT2(25-205)
KAF8222946.1	GT2(253-417)
KAF8230136.1	GT2(436-942)
KAF8225475.1	GT2(503-717)
KAF8227929.1	GT2(51-213)
KAF8236769.1	GT2(521-735)
KAF8226149.1	GT2(52-284)
KAF8234509.1	GT2(626-839)
KAF8226680.1	GT2(658-1180)
KAF8238091.1	GT2(66-247)
KAF8236948.1	GT20(112-597)
KAF8235788.1	GT20(208-512)
KAF8221226.1	GT20(84-560)
KAF8227027.1	GT20(84-560)
KAF8222132.1	GT21(43-305)
KAF8220697.1	GT22(13-398)
KAF8225136.1	GT22(52-529)
KAF8226733.1	GT22(9-447)
KAF8236989.1	GT25(59-305)
KAF8232329.1	GT28(4-128)
KAF8228711.1	GT3(16-655)
KAF8238782.1	GT32(82-161)
KAF8238435.1	GT33(44-552)
KAF8220492.1	GT35(146-625)
KAF8227100.1	GT39(131-369)
KAF8239372.1	GT39(62-303)
KAF8219017.1	GT39(75-314)
KAF8237378.1	GT4(207-347)
KAF8224174.1	GT4(226-414)
KAF8230039.1	GT4(306-468)
KAF8232317.1	GT4(497-669)
KAF8228178.1	GT48(718-1483)
KAF8240488.1	GT48(772-1545)
KAF8222878.1	GT49(30-311)
KAF8236221.1	GT50(153-423)
KAF8231730.1	GT57(171-644)
KAF8222763.1	GT57(54-550)
KAF8229515.1	GT58(32-390)
KAF8225815.1	GT59(25-435)
KAF8224737.1	GT61(236-318)
KAF8240014.1	GT61(295-377)
KAF8239958.1	GT61(296-393)
KAF8240210.1	GT66(26-706)
KAF8237632.1	GT69(100-338)
KAF8227453.1	GT69(159-384)
KAF8221693.1	GT8(6-229)
KAF8225066.1	GT8(6-262)
KAF8221176.1	GT8(69-298)
KAF8228406.1	GT90(272-532)
KAF8220377.1	GT90(300-560)
KAF8240096.1	GT90(323-628)
KAF8231034.1	GT90(341-597)
KAF8232569.1	PL14(64-240)
KAF8231022.1	PL14_4(113-332)
KAF8235332.1	PL14_4(72-290)
KAF8234022.1	PL14_5(99-307)
KAF8222134.1	PL35(512-696)
KAF8225039.1	PL38(232-480)
KAF8237583.1	PL38(69-364)
KAF8232548.1	PL8(415-663)
KAF8228646.1	PL8_4(117-233)

[truncated: 6 more sheets: Volvariella volvacea WC 439, MucidulamucidaCBS558.79, PleurotuscornucopiaeASM1967732, PleurotusostreatoroseusASM52980, Gerronema lapidescens QL01, Cyathus olla SUT01]
