# Supplementary material for: The First Whole Genome Sequence and Methylation Profile of Gerronema lapidescens QL01
Source: J Fungi (Basel). 2025 Sep 1;11(9):647. doi: 10.3390/jof11090647 (PMC12470499; doi:10.3390/jof11090647)
Supplement: Supplementary file 1 [file jof-11-00647-s001.zip › methylation statistics.py]

import pandas as pd
import openpyxl

# 读取数据（假设数据文件为data.txt）
df = pd.read_csv('test_CpG.combined.bed', sep='\t', header=None, usecols=[0, 1], names=['Category', 'Position'])

# 计算每个位点所属的万区间
df['Bin'] = (df['Position'] // 10000) * 10000

# 创建区间范围显示列（可选）
df['Bin_Range'] = df['Bin'].astype(str) + '-' + (df['Bin'] + 9999).astype(str)

# 统计每个分类在万区间的数量
result = df.groupby(['Category', 'Bin', 'Bin_Range']).size().reset_index(name='Count')

# 保存结果到Excel
with pd.ExcelWriter('result1.xlsx') as writer:
    # 完整数据版本
    result[['Category', 'Bin_Range', 'Count']].to_excel(writer,
                                                        sheet_name='Detailed', index=False)

    # 简洁版本（分类 + 总数）
    result.groupby('Category')['Count'].sum().reset_index().to_excel(writer,
                                                                     sheet_name='Summary', index=False)

print("处理完成，结果已保存到result.xlsx")
